# Supplementary material for: Transcriptome Analysis of Indole-3-Butyric Acid-Induced Adventitious Root Formation in Nodal Cuttings of Camellia sinensis (L.)
Source: PLoS One. 2014 Sep 12;9(9):e107201. doi: 10.1371/journal.pone.0107201 (PMC4162609; doi:10.1371/journal.pone.0107201)
Supplement: Table S2 — The differentially expressed genes of tea cuttings treated with or without IBA. (XLS) [file pone.0107201.s006.xls]

## Sheet: Table S2
#ID	FDR	log2FC	regulated	COG_class	COG_class_annotation	GO_annotation	KEGG_annotation	Swissprot_annotation	TrEMBL_annotation	nr_annotation	nt_annotation
comp54047_c0	2.31e-07	1.51585	up	--	--	--	--	--	Putative uncharacterized protein GN=RCOM_1175710 OS=Ricinus communis (Castor bean) PE=4 SV=1	conserved hypothetical protein [Ricinus communis]	Populus trichocarpa predicted protein, mRNA
comp52177_c0	0	1.89237	up	--	--	Cellular Component: membrane (GO:0016020);;	--	14 kDa proline-rich protein DC2.15 (Precursor) OS=Daucus carota (Carrot) PE=2 SV=1	Putative uncharacterized protein GN=VIT_02s0154g00300 OS=Vitis vinifera (Grape) PE=4 SV=1	PREDICTED: 14 kDa proline-rich protein DC2.15 isoform 1 [Vitis vinifera]	Vitis vinifera clone SS0AEB32YO15
comp92377_c0	0	2.05571	up	[S]	Function unknown	Biological Process: MAPK cascade (GO:0000165);; Molecular Function: protein serine/threonine kinase activity (GO:0004674);; Molecular Function: protein binding (GO:0005515);; Cellular Component: nucleus (GO:0005634);; Cellular Component: plasma membrane (GO:0005886);; Biological Process: transcription, DNA-dependent (GO:0006351);; Biological Process: protein phosphorylation (GO:0006468);; Biologi…	--	Probable LRR receptor-like serine/threonine-protein kinase At1g53430 (Precursor) GN=At1g53430 OS=Arabidopsis thaliana (Mouse-ear cress) PE=1 SV=1	Uncharacterized protein GN=PRUPE_ppa000854mg OS=Prunus persica (Peach) PE=4 SV=1	Leucine-rich repeat transmembrane protein kinase isoform 2 [Theobroma cacao]	Nicotiana tabacum Nt-iaa4.3 deduced protein mRNA, complete cds
comp91382_c3	0	2.57095	up	--	--	Biological Process: MAPK cascade (GO:0000165);; Biological Process: response to molecule of bacterial origin (GO:0002237);; Biological Process: respiratory burst involved in defense response (GO:0002679);; Cellular Component: nucleus (GO:0005634);; Biological Process: regulation of transcription, DNA-dependent (GO:0006355);; Biological Process: protein targeting to membrane (GO:0006612);; Biologi…	K14487|0.0|rcu:RCOM_0032550|Indole-3-acetic acid-amido synthetase GH3.6, putative	Indole-3-acetic acid-amido synthetase GH3.6 GN=F24B18.13 OS=Arabidopsis thaliana (Mouse-ear cress) PE=1 SV=1	Indole-3-acetic acid-amido synthetase GH3.6, putative GN=RCOM_0032550 OS=Ricinus communis (Castor bean) PE=4 SV=1	Indole-3-acetic acid-amido synthetase GH3.6, putative [Ricinus communis]	Ricinus communis Indole-3-acetic acid-amido synthetase GH3.6, putative, mRNA
comp80766_c0	0	2.38214	up	--	--	Molecular Function: sequence-specific DNA binding transcription factor activity (GO:0003700);; Cellular Component: nucleus (GO:0005634);; Biological Process: DNA repair (GO:0006281);; Biological Process: circadian rhythm (GO:0007623);; Molecular Function: zinc ion binding (GO:0008270);; Biological Process: chloroplast organization (GO:0009658);; Biological Process: regulation of flower developmen…	--	Zinc finger protein CONSTANS-LIKE 4 GN=COL4 OS=Arabidopsis thaliana (Mouse-ear cress) PE=2 SV=2	Predicted protein GN=POPTRDRAFT_757541 OS=Populus trichocarpa (Western balsam poplar) PE=4 SV=1	predicted protein [Populus trichocarpa]	PREDICTED: Cucumis sativus uncharacterized LOC101215766 (LOC101215766), mRNA
comp80973_c0	0	2.9331	up	[B]	Chromatin structure and dynamics	Molecular Function: sequence-specific DNA binding transcription factor activity (GO:0003700);; Cellular Component: nucleus (GO:0005634);; Biological Process: regulation of transcription, DNA-dependent (GO:0006355);; Molecular Function: sequence-specific DNA binding (GO:0043565);; Molecular Function: protein heterodimerization activity (GO:0046982);;	--	Nuclear transcription factor Y subunit B-3 OS=Arabidopsis thaliana (Mouse-ear cress) PE=2 SV=1	Ccaat-binding transcription factor subunit A, putative GN=RCOM_0665590 OS=Ricinus communis (Castor bean) PE=4 SV=1	ccaat-binding transcription factor subunit A, putative [Ricinus communis]	Populus trichocarpa predicted protein, mRNA
comp82597_c1	0	3.80871	up	--	--	Biological Process: MAPK cascade (GO:0000165);; Biological Process: response to molecule of bacterial origin (GO:0002237);; Biological Process: respiratory burst involved in defense response (GO:0002679);; Cellular Component: nucleus (GO:0005634);; Biological Process: regulation of transcription, DNA-dependent (GO:0006355);; Biological Process: protein targeting to membrane (GO:0006612);; Biologi…	K14487|0.0|vvi:100250741|hypothetical protein LOC100250741	Probable indole-3-acetic acid-amido synthetase GH3.1 GN=GH3.1 OS=Arabidopsis thaliana (Mouse-ear cress) PE=2 SV=1	Putative uncharacterized protein GN=VIT_03s0091g00310 OS=Vitis vinifera (Grape) PE=1 SV=1	Auxin-responsive GH3 family protein [Theobroma cacao]	PREDICTED: Vitis vinifera probable indole-3-acetic acid-amido synthetase GH3.1-like (LOC100250741), mRNA
comp92428_c0	0	7.72526	up	[IQR]	--	Cellular Component: cytosol (GO:0005829);; Cellular Component: plasma membrane (GO:0005886);; Biological Process: defense response (GO:0006952);; Molecular Function: alcohol dehydrogenase (NADP+) activity (GO:0008106);; Biological Process: response to sucrose stimulus (GO:0009744);; Biological Process: flavonoid biosynthetic process (GO:0009813);; Biological Process: response to UV-B (GO:0010224)…	--	Short-chain dehydrogenase/reductase 2b GN=F27D4.10 OS=Arabidopsis thaliana (Mouse-ear cress) PE=2 SV=1	Predicted protein GN=POPTRDRAFT_742669 OS=Populus trichocarpa (Western balsam poplar) PE=3 SV=1	predicted protein [Populus trichocarpa]	Vitis vinifera contig VV78X196986.2, whole genome shotgun sequence
comp94262_c0	0	5.91714	up	[V]	Defense mechanisms	Molecular Function: ATP binding (GO:0005524);; Cellular Component: mitochondrion (GO:0005739);; Cellular Component: vacuolar membrane (GO:0005774);; Cellular Component: cytosol (GO:0005829);; Cellular Component: plasma membrane (GO:0005886);; Biological Process: ATP catabolic process (GO:0006200);; Biological Process: protein targeting to membrane (GO:0006612);; Biological Process: drug transmemb…	--	Pleiotropic drug resistance protein 1 GN=PDR1 OS=Nicotiana tabacum (Common tobacco) PE=2 SV=1	Putative uncharacterized protein GN=VIT_04s0008g04790 OS=Vitis vinifera (Grape) PE=4 SV=1	unnamed protein product [Vitis vinifera]	PREDICTED: Vitis vinifera pleiotropic drug resistance protein 1-like (LOC100250693), miscRNA
comp94666_c0	0	2.20659	up	[RTKL]	--	Biological Process: MAPK cascade (GO:0000165);; Molecular Function: nucleotide binding (GO:0000166);; Biological Process: cell morphogenesis involved in differentiation (GO:0000904);; Molecular Function: protein serine/threonine kinase activity (GO:0004674);; Molecular Function: protein binding (GO:0005515);; Biological Process: DNA replication (GO:0006260);; Biological Process: protein phosphory…	--	Mitogen-activated protein kinase kinase kinase NPK1 GN=NPK1 OS=Nicotiana tabacum (Common tobacco) PE=1 SV=1	Putative uncharacterized protein GN=VIT_19s0090g00820 OS=Vitis vinifera (Grape) PE=4 SV=1	PREDICTED: mitogen-activated protein kinase kinase kinase 2-like [Vitis vinifera]	PREDICTED: Vitis vinifera mitogen-activated protein kinase kinase kinase 2-like (LOC100262461), mRNA
comp91193_c0	0	3.17787	up	[R]	General function prediction only	Biological Process: defense response to insect (GO:0002213);; Molecular Function: GTPase activity (GO:0003924);; Molecular Function: phospholipase activity (GO:0004620);; Molecular Function: triglyceride lipase activity (GO:0004806);; Cellular Component: extracellular space (GO:0005615);; Cellular Component: nucleus (GO:0005634);; Cellular Component: mitochondrial matrix (GO:0005759);; Biological…	--	Triacylglycerol lipase 2 (Precursor) GN=LIP2 OS=Arabidopsis thaliana (Mouse-ear cress) PE=2 SV=1	Lipase GN=POPTRDRAFT_899740 OS=Populus trichocarpa (Western balsam poplar) PE=3 SV=1	predicted protein [Populus trichocarpa]	Populus trichocarpa predicted protein, mRNA
comp91897_c0	0	3.60793	up	--	--	Biological Process: auxin mediated signaling pathway (GO:0009734);; Biological Process: response to red light (GO:0010114);; Biological Process: response to far red light (GO:0010218);;	K14488|8e-39|pop:POPTR_649291|SAUR69	Auxin-induced protein X10A OS=Glycine max (Soybean) PE=2 SV=1	Uncharacterized protein GN=PRUPE_ppa021647mg OS=Prunus persica (Peach) PE=4 SV=1	hypothetical protein PRUPE_ppa021647mg [Prunus persica]	PREDICTED: Fragaria vesca subsp. vesca indole-3-acetic acid-induced protein ARG7-like (LOC101295874), mRNA
comp61271_c0	0	4.60601	up	--	--	Molecular Function: magnesium ion binding (GO:0000287);; Biological Process: response to stress (GO:0006950);; Molecular Function: O-methyltransferase activity (GO:0008171);; Molecular Function: S-adenosylmethionine-dependent methyltransferase activity (GO:0008757);; Biological Process: polarity specification of adaxial/abaxial axis (GO:0009944);; Biological Process: auxin homeostasis (GO:0010252…	--	Indole-3-acetate O-methyltransferase 1 GN=IAMT1 OS=Arabidopsis thaliana (Mouse-ear cress) PE=1 SV=1	Uncharacterized protein GN=PGSC0003DMG400022203 OS=Solanum tuberosum (Potato) PE=4 SV=1	PREDICTED: indole-3-acetate O-methyltransferase 1-like [Solanum lycopersicum]	Populus trichocarpa S-adenosyl-L-methionine:carboxyl methyltransferase family protein (IAMT1), mRNA
comp79649_c0	0	5.23883	up	[K]	Transcription	Cellular Component: histone acetyltransferase complex (GO:0000123);; Molecular Function: DNA binding (GO:0003677);; Molecular Function: sequence-specific DNA binding transcription factor activity (GO:0003700);; Biological Process: transcription, DNA-dependent (GO:0006351);; Biological Process: response to xenobiotic stimulus (GO:0009410);; Cellular Component: plasmodesma (GO:0009506);; Biological…	--	Homeobox-leucine zipper protein ATHB-17 GN=ATHB-17 OS=Arabidopsis thaliana (Mouse-ear cress) PE=2 SV=1	Homeobox protein, putative GN=RCOM_0843040 OS=Ricinus communis (Castor bean) PE=3 SV=1	Homeobox-leucine zipper protein HOX3 [Theobroma cacao]	PREDICTED: Vitis vinifera homeobox-leucine zipper protein HOX3-like (LOC100257750), mRNA
comp84213_c0	0	3.19072	up	--	--	Molecular Function: protein binding (GO:0005515);; Biological Process: metabolic process (GO:0008152);; Cellular Component: phragmoplast (GO:0009524);; Biological Process: anthocyanin-containing compound biosynthetic process (GO:0009718);; Biological Process: response to salicylic acid stimulus (GO:0009751);; Biological Process: response to inorganic substance (GO:0010035);; Molecular Function: a…	--	Anthocyanidin 3-O-glucoside 5-O-glucosyltransferase 1 (Precursor) GN=PF3R4 OS=Perilla frutescens (Beefsteak mint) PE=1 SV=1	UDP-glucose crocetin glucosyltransferase GN=GjUGT14 OS=Gardenia jasminoides PE=2 SV=1	UDP-glucose crocetin glucosyltransferase [Gardenia jasminoides]	Vitis vinifera contig VV78X159786.3, whole genome shotgun sequence
comp91136_c1	0	1.87982	up	[IQ]	--	Cellular Component: mitochondrion (GO:0005739);; Cellular Component: cytosol (GO:0005829);; Molecular Function: o-succinylbenzoate-CoA ligase activity (GO:0008756);; Cellular Component: plasmodesma (GO:0009506);; Cellular Component: chloroplast stroma (GO:0009570);; Biological Process: phenylpropanoid biosynthetic process (GO:0009699);; Biological Process: positive regulation of seed germination …	--	4-coumarate--CoA ligase-like 10 GN=T2J13.170 OS=Arabidopsis thaliana (Mouse-ear cress) PE=2 SV=1	Putative uncharacterized protein GN=VIT_16s0050g00390 OS=Vitis vinifera (Grape) PE=4 SV=1	unnamed protein product [Vitis vinifera]	PREDICTED: Vitis vinifera putative peroxisomal-coenzyme A synthetase-like (LOC100256632), mRNA
comp86593_c0	0	3.36318	up	[V]	Defense mechanisms	Molecular Function: ATP binding (GO:0005524);; Cellular Component: plasma membrane (GO:0005886);; Biological Process: ATP catabolic process (GO:0006200);; Biological Process: response to water deprivation (GO:0009414);; Cellular Component: chloroplast (GO:0009507);; Biological Process: response to abscisic acid stimulus (GO:0009737);; Biological Process: cellular process (GO:0009987);; Biological…	--	ABC transporter G family member 25 GN=F17M19.11 OS=Arabidopsis thaliana (Mouse-ear cress) PE=2 SV=1	Putative uncharacterized protein GN=VIT_18s0072g01220 OS=Vitis vinifera (Grape) PE=4 SV=1	PREDICTED: ABC transporter G family member 25-like [Vitis vinifera]	PREDICTED: Vitis vinifera ABC transporter G family member 25-like (LOC100248658), mRNA
comp89261_c0	0	3.70807	up	--	--	Molecular Function: protein binding (GO:0005515);; Cellular Component: extracellular region (GO:0005576);; Cellular Component: cytoplasm (GO:0005737);; Cellular Component: plasma membrane (GO:0005886);; Biological Process: Golgi to vacuole transport (GO:0006896);; Biological Process: response to abiotic stimulus (GO:0009628);; Cellular Component: plant-type vacuole membrane (GO:0009705);; Biologi…	--	WAT1-related protein At2g37460 GN=At2g37460 OS=Arabidopsis thaliana (Mouse-ear cress) PE=2 SV=1	Putative uncharacterized protein GN=VIT_08s0040g02500 OS=Vitis vinifera (Grape) PE=4 SV=1	PREDICTED: auxin-induced protein 5NG4-like [Vitis vinifera]	PREDICTED: Vitis vinifera auxin-induced protein 5NG4-like (LOC100246483), mRNA
comp89322_c0	0	3.58914	up	[IQR]	--	Molecular Function: 3-oxoacyl-[acyl-carrier-protein] reductase (NADPH) activity (GO:0004316);; Molecular Function: protein binding (GO:0005515);; Biological Process: lipid biosynthetic process (GO:0008610);; Biological Process: response to abiotic stimulus (GO:0009628);; Molecular Function: oxidoreductase activity, acting on the CH-OH group of donors, NAD or NADP as acceptor (GO:0016616);; Biolog…	K00059|1e-147|rcu:RCOM_1121790|short-chain type dehydrogenase, putative (EC:1.1.1.100)	Short-chain type dehydrogenase/reductase OS=Picea abies (Norway spruce) PE=2 SV=1	Short-chain type dehydrogenase, putative GN=RCOM_1121790 OS=Ricinus communis (Castor bean) PE=4 SV=1	short-chain type dehydrogenase, putative [Ricinus communis]	Malus x domestica clone 8-3 alcohol dehydrogenase mRNA, partial cds
comp51901_c0	0	2.1775	up	--	--	--	--	Proline-rich receptor-like protein kinase PERK14 GN=PERK14 OS=Arabidopsis thaliana (Mouse-ear cress) PE=2 SV=1	Uncharacterized protein GN=PGSC0003DMG400014558 OS=Solanum tuberosum (Potato) PE=4 SV=1	Uncharacterized protein TCM_011816 [Theobroma cacao]	Chlamydomonas reinhardtii strain CC-503 cw92 mt+
comp79798_c0	0	3.16427	up	--	--	--	--	Transcription factor bHLH36 GN=MIO24.9 OS=Arabidopsis thaliana (Mouse-ear cress) PE=2 SV=1	Putative uncharacterized protein GN=VIT_12s0028g03550 OS=Vitis vinifera (Grape) PE=4 SV=1	Basic helix-loop-helix DNA-binding superfamily protein, putative isoform 1 [Theobroma cacao]	--
comp93729_c2	0	2.9465	up	--	--	--	--	--	--	--	Oryza sativa microsatellite MRG6455 containing (TACA)X6, genomic sequence
comp78172_c0	0	3.18701	up	--	--	Molecular Function: protein kinase activity (GO:0004672);; Molecular Function: binding (GO:0005488);; Cellular Component: cell wall (GO:0005618);; Biological Process: protein phosphorylation (GO:0006468);; Biological Process: post-embryonic development (GO:0009791);; Biological Process: unidimensional cell growth (GO:0009826);; Biological Process: trichoblast differentiation (GO:0010054);; Cellul…	--	Sulfated surface glycoprotein 185 (Precursor) OS=Volvox carteri (Green alga) PE=1 SV=1	Uncharacterized protein GN=PGSC0003DMG400000545 OS=Solanum tuberosum (Potato) PE=4 SV=1	PREDICTED: uncharacterized protein LOC101243970 [Solanum lycopersicum]	Nicotiana tabacum UP-9A mRNA, complete cds
comp86472_c1	0	3.55887	up	--	--	Biological Process: polysaccharide biosynthetic process (GO:0000271);; Biological Process: establishment of planar polarity (GO:0001736);; Cellular Component: endosome (GO:0005768);; Cellular Component: Golgi apparatus (GO:0005794);; Cellular Component: plasma membrane (GO:0005886);; Biological Process: acetyl-CoA metabolic process (GO:0006084);; Biological Process: amino acid transport (GO:00068…	K13946|0.0|rcu:RCOM_0714960|amino acid transporter, putative	Auxin transporter-like protein 5 GN=LAX5 OS=Medicago truncatula (Barrel medic) PE=2 SV=1	Amino acid transporter, putative GN=RCOM_0714960 OS=Ricinus communis (Castor bean) PE=4 SV=1	amino acid transporter, putative [Ricinus communis]	PREDICTED: Vitis vinifera auxin transporter-like protein 5-like (LOC100253820), mRNA
comp82251_c0	0	2.451	up	[K]	Transcription	Molecular Function: sequence-specific DNA binding transcription factor activity (GO:0003700);; Cellular Component: nucleus (GO:0005634);; Biological Process: regulation of transcription, DNA-dependent (GO:0006355);; Cellular Component: plasmodesma (GO:0009506);; Biological Process: shade avoidance (GO:0009641);; Biological Process: response to cytokinin stimulus (GO:0009735);; Biological Process:…	--	Homeobox-leucine zipper protein HOX3 GN=OsJ_002698 OS=Oryza sativa subsp. japonica (Rice) PE=1 SV=1	Homeobox protein, putative GN=RCOM_0843040 OS=Ricinus communis (Castor bean) PE=3 SV=1	Homeobox-leucine zipper protein HOX3 [Theobroma cacao]	PREDICTED: Vitis vinifera homeobox-leucine zipper protein HOX3-like (LOC100257750), mRNA
comp52408_c0	0	2.16883	up	--	--	Biological Process: respiratory burst involved in defense response (GO:0002679);; Molecular Function: ubiquitin-protein ligase activity (GO:0004842);; Molecular Function: protein binding (GO:0005515);; Cellular Component: nucleus (GO:0005634);; Cellular Component: plasma membrane (GO:0005886);; Molecular Function: zinc ion binding (GO:0008270);; Biological Process: response to salt stress (GO:000…	--	E3 ubiquitin-protein ligase RHA1B GN=RHA1B OS=Arabidopsis thaliana (Mouse-ear cress) PE=2 SV=1	Putative uncharacterized protein GN=VIT_15s0046g01880 OS=Vitis vinifera (Grape) PE=4 SV=1	Zinc finger protein, putative [Theobroma cacao]	PREDICTED: Vitis vinifera E3 ubiquitin-protein ligase RHA1B-like (LOC100244721), mRNA
comp87874_c0	0	3.2409	up	[E]	Amino acid transport and metabolism	Cellular Component: cytoplasm (GO:0005737);; Biological Process: regulation of translation (GO:0006417);; Biological Process: amino acid transport (GO:0006865);; Molecular Function: transaminase activity (GO:0008483);; Biological Process: ethylene biosynthetic process (GO:0009693);; Biological Process: response to auxin stimulus (GO:0009733);; Biological Process: response to cytokinin stimulus (G…	K01762|0.0|vvi:100258512|hypothetical protein LOC100258512	1-aminocyclopropane-1-carboxylate synthase GN=ACS-1 OS=Malus domestica (Apple) PE=1 SV=2	1-aminocyclopropane-1-carboxylate synthase GN=DK-ACS1 OS=Diospyros kaki (Kaki persimmon) PE=2 SV=1	1-aminocyclopropane-1-carboxylate synthase [Diospyros kaki]	Diospyros kaki DK-ACS1 mRNA for 1-aminocyclopropane-1-carboxylate synthase, complete cds
comp84949_c0	0	3.54073	up	--	--	Molecular Function: DNA binding (GO:0003677);; Molecular Function: sequence-specific DNA binding transcription factor activity (GO:0003700);; Cellular Component: nucleus (GO:0005634);; Biological Process: regulation of transcription, DNA-dependent (GO:0006355);; Biological Process: fatty acid catabolic process (GO:0009062);; Biological Process: mRNA transcription (GO:0009299);; Biological Process…	--	Transcription factor BEE 1 OS=Arabidopsis thaliana (Mouse-ear cress) PE=2 SV=1	Predicted protein GN=POPTRDRAFT_661736 OS=Populus trichocarpa (Western balsam poplar) PE=4 SV=1	BR enhanced expression 1 [Theobroma cacao]	Populus trichocarpa predicted protein, mRNA
comp89060_c0	0	2.38102	up	--	--	Molecular Function: transcription cofactor activity (GO:0003712);; Molecular Function: histone acetyltransferase activity (GO:0004402);; Molecular Function: calmodulin binding (GO:0005516);; Cellular Component: nucleus (GO:0005634);; Cellular Component: cytoplasm (GO:0005737);; Cellular Component: vacuolar membrane (GO:0005774);; Biological Process: regulation of transcription, DNA-dependent (GO:…	--	BTB/POZ and TAZ domain-containing protein 1 GN=BT1 OS=Arabidopsis thaliana (Mouse-ear cress) PE=1 SV=1	Protein binding protein, putative GN=RCOM_1507810 OS=Ricinus communis (Castor bean) PE=4 SV=1	protein binding protein, putative [Ricinus communis]	Vitis vinifera clone SS0AEB23YC22
comp93811_c6	0	2.53068	up	[R]	General function prediction only	Biological Process: ion transport (GO:0006811);; Biological Process: response to external stimulus (GO:0009605);; Biological Process: flavonoid biosynthetic process (GO:0009813);; Biological Process: response to organic substance (GO:0010033);; Biological Process: response to iron(III) ion (GO:0010041);; Biological Process: response to UV-B (GO:0010224);; Molecular Function: oxidoreductase activi…	--	Hyoscyamine 6-dioxygenase GN=H6H OS=Hyoscyamus niger (Black henbane) PE=1 SV=1	1-aminocyclopropane-1-carboxylate oxidase, putative GN=RCOM_0463520 OS=Ricinus communis (Castor bean) PE=3 SV=1	PREDICTED: hyoscyamine 6-dioxygenase-like [Fragaria vesca subsp. vesca]	PREDICTED: Fragaria vesca subsp. vesca hyoscyamine 6-dioxygenase-like (LOC101297698), mRNA
comp84737_c0	0	2.31663	up	[S]	Function unknown	Biological Process: polysaccharide catabolic process (GO:0000272);; Molecular Function: protein serine/threonine kinase activity (GO:0004674);; Molecular Function: protein tyrosine kinase activity (GO:0004713);; Molecular Function: protein binding (GO:0005515);; Molecular Function: ATP binding (GO:0005524);; Cellular Component: plasma membrane (GO:0005886);; Biological Process: cellular glucan me…	--	Leucine-rich repeat receptor-like tyrosine-protein kinase At2g41820 (Precursor) GN=At2g41820 OS=Arabidopsis thaliana (Mouse-ear cress) PE=1 SV=1	Putative uncharacterized protein GN=VIT_08s0007g08450 OS=Vitis vinifera (Grape) PE=4 SV=1	PREDICTED: leucine-rich repeat receptor-like tyrosine-protein kinase At2g41820 [Vitis vinifera]	PREDICTED: Vitis vinifera leucine-rich repeat receptor-like tyrosine-protein kinase At2g41820 (LOC100258928), mRNA
comp93865_c0	0	3.92823	up	[Q]	Secondary metabolites biosynthesis, transport and catabolism	Molecular Function: iron ion binding (GO:0005506);; Molecular Function: electron carrier activity (GO:0009055);; Biological Process: response to UV (GO:0009411);; Biological Process: response to auxin stimulus (GO:0009733);; Biological Process: flavonoid biosynthetic process (GO:0009813);; Cellular Component: membrane (GO:0016020);; Molecular Function: oxidoreductase activity, acting on paired do…	--	Isoflavone 2&apos;-hydroxylase GN=CYP81E1 OS=Glycyrrhiza echinata (Licorice) PE=1 SV=2	Putative uncharacterized protein GN=VIT_07s0129g00730 OS=Vitis vinifera (Grape) PE=3 SV=1	PREDICTED: isoflavone 2&apos;-hydroxylase-like [Fragaria vesca subsp. vesca]	PREDICTED: Solanum lycopersicum cytochrome P450 81D1-like (LOC101250559), mRNA
comp82742_c1	0	2.68979	up	--	--	--	--	Microtubule-associated protein SPIRAL2-like GN=SP2L OS=Arabidopsis thaliana (Mouse-ear cress) PE=2 SV=1	Putative uncharacterized protein GN=VIT_01s0026g01020 OS=Vitis vinifera (Grape) PE=4 SV=1	unnamed protein product [Vitis vinifera]	Vitis vinifera clone SS0ABG28YH21
comp93633_c0	0	2.58268	up	[G]	Carbohydrate transport and metabolism	Cellular Component: plant-type vacuole (GO:0000325);; Biological Process: carbohydrate metabolic process (GO:0005975);; Molecular Function: beta-glucosidase activity (GO:0008422);; Biological Process: response to symbiotic fungus (GO:0009610);; Biological Process: anthocyanin-containing compound biosynthetic process (GO:0009718);; Cellular Component: membrane (GO:0016020);; Cellular Component: cy…	--	Beta-glucosidase 5 (Precursor) OS=Oryza sativa subsp. japonica (Rice) PE=2 SV=1	Putative uncharacterized protein GN=VIT_07s0005g00360 OS=Vitis vinifera (Grape) PE=3 SV=1	unnamed protein product [Vitis vinifera]	PREDICTED: Vitis vinifera beta-glucosidase 11-like (LOC100252190), mRNA
comp78277_c0	0	2.53753	up	--	--	Molecular Function: transcription coactivator activity (GO:0003713);; Molecular Function: protein binding (GO:0005515);; Cellular Component: nucleus (GO:0005634);; Biological Process: defense response (GO:0006952);; Biological Process: cell proliferation (GO:0008283);; Biological Process: macromolecule catabolic process (GO:0009057);; Biological Process: adaxial/abaxial pattern specification (GO:…	--	GRF1-interacting factor 1 GN=F4I4.20 OS=Arabidopsis thaliana (Mouse-ear cress) PE=1 SV=1	Putative uncharacterized protein GN=VIT_14s0081g00200 OS=Vitis vinifera (Grape) PE=4 SV=1	SSXT family protein isoform 1 [Theobroma cacao]	Ricinus communis synovial sarcoma associated ss18 protein, putative, mRNA
comp86309_c0	0	2.15841	up	--	--	Molecular Function: diacylglycerol kinase activity (GO:0004143);; Biological Process: response to stress (GO:0006950);; Biological Process: protein kinase C-activating G-protein coupled receptor signaling pathway (GO:0007205);; Biological Process: response to ethylene stimulus (GO:0009723);; Cellular Component: membrane (GO:0016020);; Biological Process: phosphorylation (GO:0016310);; Cellular Co…	--	Diacylglycerol kinase 5 GN=DGK5 OS=Arabidopsis thaliana (Mouse-ear cress) PE=2 SV=1	Diacylglycerol kinase, alpha, putative GN=RCOM_1255930 OS=Ricinus communis (Castor bean) PE=4 SV=1	diacylglycerol kinase, alpha, putative [Ricinus communis]	Populus trichocarpa predicted protein, mRNA
comp88373_c0	0	5.92938	up	--	--	Cellular Component: plasma membrane (GO:0005886);; Biological Process: cation transport (GO:0006812);; Biological Process: response to organic substance (GO:0010033);; Biological Process: regulation of meristem growth (GO:0010075);; Molecular Function: acidic amino acid transmembrane transporter activity (GO:0015172);; Molecular Function: neutral amino acid transmembrane transporter activity (GO:…	--	Lysine histidine transporter-like 8 GN=AATL1 OS=Arabidopsis thaliana (Mouse-ear cress) PE=1 SV=1	Amino acid transporter, putative GN=RCOM_1600220 OS=Ricinus communis (Castor bean) PE=4 SV=1	PREDICTED: lysine histidine transporter-like 8 [Vitis vinifera]	Ricinus communis amino acid transporter, putative, mRNA
comp82221_c2	0	2.64155	up	--	--	Cellular Component: nucleus (GO:0005634);; Cellular Component: cytosol (GO:0005829);; Biological Process: fatty acid catabolic process (GO:0009062);; Biological Process: anthocyanin-containing compound biosynthetic process (GO:0009718);; Biological Process: response to sucrose stimulus (GO:0009744);; Biological Process: response to UV-B (GO:0010224);; Molecular Function: abscisic acid glucosyltra…	--	UDP-glycosyltransferase 89B1 GN=UGT89B1 OS=Arabidopsis thaliana (Mouse-ear cress) PE=2 SV=2	Putative uncharacterized protein GN=VIT_17s0000g04750 OS=Vitis vinifera (Grape) PE=4 SV=1	PREDICTED: UDP-glycosyltransferase 89B1-like [Vitis vinifera]	PREDICTED: Glycine max UDP-glycosyltransferase 89A2-like (LOC100780552), mRNA
comp89184_c1	0	4.66314	up	--	--	Molecular Function: protein binding (GO:0005515);; Biological Process: unidimensional cell growth (GO:0009826);; Cellular Component: intracellular part (GO:0044424);; Biological Process: regulation of developmental growth (GO:0048638);;	--	Protein LONGIFOLIA 1 GN=T20K14.190 OS=Arabidopsis thaliana (Mouse-ear cress) PE=1 SV=1	Putative uncharacterized protein GN=VIT_14s0068g00360 OS=Vitis vinifera (Grape) PE=4 SV=1	PREDICTED: uncharacterized protein LOC100266999 [Vitis vinifera]	Ricinus communis conserved hypothetical protein, mRNA
comp50573_c0	0	2.5126	up	--	--	--	--	--	Predicted protein GN=POPTRDRAFT_844487 OS=Populus trichocarpa (Western balsam poplar) PE=4 SV=1	predicted protein [Populus trichocarpa]	PREDICTED: Vitis vinifera uncharacterized LOC100255325 (LOC100255325), mRNA
comp74137_c1	0	3.46276	up	--	--	--	--	14 kDa proline-rich protein DC2.15 (Precursor) OS=Daucus carota (Carrot) PE=2 SV=1	Putative uncharacterized protein GN=VIT_02s0154g00320 OS=Vitis vinifera (Grape) PE=2 SV=1	PREDICTED: 14 kDa proline-rich protein DC2.15 isoform 1 [Vitis vinifera]	Vitis vinifera clone SS0AEB27YG20
comp85846_c0	0	6.11067	up	[V]	Defense mechanisms	Cellular Component: plasma membrane (GO:0005886);; Biological Process: drug transmembrane transport (GO:0006855);; Biological Process: purine nucleobase transport (GO:0006863);; Cellular Component: plant-type vacuole membrane (GO:0009705);; Biological Process: proanthocyanidin biosynthetic process (GO:0010023);; Biological Process: maintenance of seed dormancy (GO:0010231);; Molecular Function: d…	--	Protein TRANSPARENT TESTA 12 GN=F17J16_80 OS=Arabidopsis thaliana (Mouse-ear cress) PE=2 SV=1	Transparent testa 12 protein GN=MTR_2g088400 OS=Medicago truncatula (Barrel medic) PE=4 SV=1	Transparent testa 12 protein [Medicago truncatula]	PREDICTED: Vitis vinifera protein TRANSPARENT TESTA 12-like (LOC100241387), mRNA
comp84568_c0	0	3.32371	up	--	--	Molecular Function: protein binding (GO:0005515);; Cellular Component: intracellular (GO:0005622);; Biological Process: metabolic process (GO:0008152);; Biological Process: response to water deprivation (GO:0009414);; Biological Process: gravitropism (GO:0009630);; Biological Process: response to auxin stimulus (GO:0009733);; Biological Process: cellular process (GO:0009987);; Biological Process:…	--	Auxin-responsive protein IAA29 GN=IAA29 OS=Arabidopsis thaliana (Mouse-ear cress) PE=2 SV=2	Predicted protein GN=POPTRDRAFT_561907 OS=Populus trichocarpa (Western balsam poplar) PE=4 SV=1	predicted protein [Populus trichocarpa]	Solanum lycopersicum IAA36 mRNA, complete cds
comp94553_c0	0	3.17714	up	--	--	Biological Process: MAPK cascade (GO:0000165);; Molecular Function: protein binding (GO:0005515);; Cellular Component: cytoplasm (GO:0005737);; Biological Process: regulation of transcription, DNA-dependent (GO:0006355);; Biological Process: protein targeting to membrane (GO:0006612);; Molecular Function: electron carrier activity (GO:0009055);; Biological Process: response to cold (GO:0009409);;…	--	Glutaredoxin-C9 GN=F3M18.8 OS=Arabidopsis thaliana (Mouse-ear cress) PE=1 SV=1	Putative uncharacterized protein GN=VIT_10s0003g00390 OS=Vitis vinifera (Grape) PE=4 SV=1	PREDICTED: glutaredoxin-C9-like [Vitis vinifera]	TSA: Salicornia europaea Unigene5747_Se200S transcribed RNA sequence
comp76599_c0	0	5.25705	up	--	--	Cellular Component: membrane (GO:0016020);;	--	CASP-like protein VIT_17s0000g00560 OS=Vitis vinifera (Grape) PE=2 SV=2	Uncharacterized protein GN=Solyc06g072530.2 OS=Solanum lycopersicum (Tomato) PE=3 SV=1	PREDICTED: CASP-like protein VIT_17s0000g00560-like [Solanum lycopersicum]	--
comp47733_c0	0	2.11529	up	[GEPR]	--	Molecular Function: inorganic phosphate transmembrane transporter activity (GO:0005315);; Molecular Function: sugar:hydrogen symporter activity (GO:0005351);; Cellular Component: nucleus (GO:0005634);; Cellular Component: mitochondrion (GO:0005739);; Cellular Component: vacuole (GO:0005773);; Cellular Component: Golgi apparatus (GO:0005794);; Cellular Component: plasma membrane (GO:0005886);; Bio…	--	Inorganic phosphate transporter 1-4 GN=T7F6.11 OS=Arabidopsis thaliana (Mouse-ear cress) PE=1 SV=1	Inorganic phosphate transporter, putative GN=RCOM_1214240 OS=Ricinus communis (Castor bean) PE=4 SV=1	inorganic phosphate transporter, putative [Ricinus communis]	PREDICTED: Vitis vinifera phosphate transporter-like (PI1), mRNA
comp86472_c0	0	3.34671	up	--	--	Biological Process: polysaccharide biosynthetic process (GO:0000271);; Biological Process: establishment of planar polarity (GO:0001736);; Cellular Component: endosome (GO:0005768);; Cellular Component: Golgi apparatus (GO:0005794);; Cellular Component: plasma membrane (GO:0005886);; Biological Process: acetyl-CoA metabolic process (GO:0006084);; Biological Process: amino acid transport (GO:00068…	K13946|3e-43|ath:AT2G21050|amino acid permease, putative	Auxin transporter-like protein 2 GN=LAX2 OS=Arabidopsis thaliana (Mouse-ear cress) PE=2 SV=1	Uncharacterized protein GN=PGSC0003DMG400023205 OS=Solanum tuberosum (Potato) PE=4 SV=1	TPA: hypothetical protein ZEAMMB73_133151 [Zea mays]	PREDICTED: Vitis vinifera auxin transporter-like protein 5-like (LOC100253820), mRNA
comp94649_c0	0	1.79877	up	[P]	Inorganic ion transport and metabolism	Molecular Function: magnesium ion binding (GO:0000287);; Cellular Component: cytoplasmic mRNA processing body (GO:0000932);; Molecular Function: mRNA binding (GO:0003729);; Cellular Component: nucleus (GO:0005634);; Cellular Component: vacuole (GO:0005773);; Biological Process: fatty acid beta-oxidation (GO:0006635);; Biological Process: primary shoot apical meristem specification (GO:0010072);; …	K14445|0.0|vvi:100255398|hypothetical protein LOC100255398	Tonoplast dicarboxylate transporter GN=MNJ7.15 OS=Arabidopsis thaliana (Mouse-ear cress) PE=2 SV=2	Uncharacterized protein GN=Solyc11g012360.1 OS=Solanum lycopersicum (Tomato) PE=4 SV=1	PREDICTED: tonoplast dicarboxylate transporter-like [Fragaria vesca subsp. vesca]	TSA: Prunus avium Pa_09431 transcribed RNA sequence
comp85885_c0	0	5.77444	up	[L]	Replication, recombination and repair	Biological Process: base-excision repair (GO:0006284);; Molecular Function: DNA-3-methyladenine glycosylase activity (GO:0008725);;	K01246|1e-171|vvi:100256507|hypothetical protein LOC100256507	--	Putative uncharacterized protein GN=VIT_01s0010g00020 OS=Vitis vinifera (Grape) PE=2 SV=1	PREDICTED: uncharacterized protein LOC100256507 [Vitis vinifera]	PREDICTED: Vitis vinifera uncharacterized LOC100256507 (LOC100256507), mRNA
comp91976_c0	0	3.93139	up	--	--	--	--	--	--	hypothetical protein M569_00248, partial [Genlisea aurea]	TSA: Triticum aestivum TA_RNA_203301 transcribed RNA sequence
comp51706_c0	0	2.42715	up	--	--	Biological Process: RNA splicing, via endonucleolytic cleavage and ligation (GO:0000394);; Molecular Function: protein binding (GO:0005515);; Cellular Component: nucleus (GO:0005634);; Biological Process: carbohydrate metabolic process (GO:0005975);; Biological Process: transcription, DNA-dependent (GO:0006351);; Biological Process: response to osmotic stress (GO:0006970);; Biological Process: pa…	--	Auxin-responsive protein IAA13 GN=IAA13 OS=Arabidopsis thaliana (Mouse-ear cress) PE=1 SV=2	Putative uncharacterized protein GN=VIT_05s0049g01970 OS=Vitis vinifera (Grape) PE=4 SV=1	Auxin-responsive protein IAA13, putative isoform 1 [Theobroma cacao]	PREDICTED: Vitis vinifera auxin-responsive protein IAA13-like, transcript variant 2 (LOC100256286), mRNA
comp54585_c0	0	4.37043	up	--	--	Molecular Function: O-acyltransferase activity (GO:0008374);; Biological Process: anatomical structure morphogenesis (GO:0009653);; Biological Process: flavonoid biosynthetic process (GO:0009813);; Molecular Function: N-acyltransferase activity (GO:0016410);; Biological Process: system development (GO:0048731);;	--	Vinorine synthase GN=ACT OS=Rauvolfia serpentina (Serpentwood) PE=1 SV=2	Predicted protein GN=POPTRDRAFT_782243 OS=Populus trichocarpa (Western balsam poplar) PE=4 SV=1	PREDICTED: vinorine synthase-like [Vitis vinifera]	--
comp84747_c2	0	2.9733	up	--	--	Biological Process: polysaccharide biosynthetic process (GO:0000271);; Molecular Function: protein binding (GO:0005515);; Cellular Component: nucleus (GO:0005634);; Cellular Component: Golgi apparatus (GO:0005794);; Cellular Component: plasma membrane (GO:0005886);; Cellular Component: integral to plasma membrane (GO:0005887);; Cellular Component: cell cortex (GO:0005938);; Biological Process: wa…	--	Protein WALLS ARE THIN 1 GN=WAT1 OS=Arabidopsis thaliana (Mouse-ear cress) PE=1 SV=1	Uncharacterized protein GN=Solyc04g080940.2 OS=Solanum lycopersicum (Tomato) PE=4 SV=1	PREDICTED: auxin-induced protein 5NG4-like [Solanum lycopersicum]	TSA: Prunus avium Pa_04659 transcribed RNA sequence
comp52611_c0	0	6.49329	up	--	--	Biological Process: MAPK cascade (GO:0000165);; Biological Process: response to molecule of bacterial origin (GO:0002237);; Biological Process: respiratory burst involved in defense response (GO:0002679);; Cellular Component: nucleus (GO:0005634);; Biological Process: regulation of transcription, DNA-dependent (GO:0006355);; Biological Process: protein targeting to membrane (GO:0006612);; Biologi…	K14487|0.0|rcu:RCOM_1154750|Indole-3-acetic acid-amido synthetase GH3.3, putative	Probable indole-3-acetic acid-amido synthetase GH3.1 GN=GH3.1 OS=Arabidopsis thaliana (Mouse-ear cress) PE=2 SV=1	Indole-3-acetic acid-amido synthetase GH3.3, putative GN=RCOM_1154750 OS=Ricinus communis (Castor bean) PE=4 SV=1	Indole-3-acetic acid-amido synthetase GH3.3, putative [Ricinus communis]	PREDICTED: Vitis vinifera probable indole-3-acetic acid-amido synthetase GH3.1-like (LOC100250741), mRNA
comp89184_c0	0	5.08162	up	--	--	Molecular Function: protein binding (GO:0005515);; Biological Process: unidimensional cell growth (GO:0009826);; Biological Process: regulation of developmental growth (GO:0048638);;	--	Protein LONGIFOLIA 2 OS=Arabidopsis thaliana (Mouse-ear cress) PE=1 SV=1	Putative uncharacterized protein GN=VIT_14s0068g00360 OS=Vitis vinifera (Grape) PE=4 SV=1	PREDICTED: uncharacterized protein LOC100266999 [Vitis vinifera]	PREDICTED: Vitis vinifera uncharacterized LOC100266999 (LOC100266999), mRNA
comp52483_c0	0	2.47271	up	--	--	Biological Process: maltose metabolic process (GO:0000023);; Molecular Function: glutathione transferase activity (GO:0004364);; Molecular Function: lactoylglutathione lyase activity (GO:0004462);; Molecular Function: peroxidase activity (GO:0004601);; Cellular Component: nucleus (GO:0005634);; Cellular Component: vacuolar membrane (GO:0005774);; Cellular Component: Golgi apparatus (GO:0005794);;…	--	Probable glutathione S-transferase OS=Nicotiana tabacum (Common tobacco) PE=2 SV=1	Glutathione s-transferase, putative GN=RCOM_0477560 OS=Ricinus communis (Castor bean) PE=3 SV=1	glutathione s-transferase, putative [Ricinus communis]	Populus trichocarpa tau class glutathione transferase GSTU33 mRNA, complete cds
comp92336_c0	0	2.3052	up	[HC]	--	Biological Process: response to stress (GO:0006950);; Biological Process: metabolic process (GO:0008152);; Cellular Component: chloroplast (GO:0009507);; Biological Process: response to abiotic stimulus (GO:0009628);; Biological Process: cellular process (GO:0009987);; Molecular Function: oxidoreductase activity (GO:0016491);;	--	Zeaxanthin epoxidase, chloroplastic (Precursor) GN=At5g67030 OS=Arabidopsis thaliana (Mouse-ear cress) PE=1 SV=1	Putative uncharacterized protein GN=VIT_18s0001g01110 OS=Vitis vinifera (Grape) PE=4 SV=1	PREDICTED: 3-hydroxybenzoate 6-hydroxylase 1-like [Vitis vinifera]	PREDICTED: Vitis vinifera 3-hydroxybenzoate 6-hydroxylase 1-like (LOC100259199), mRNA
comp92203_c0	0	1.77355	up	--	--	Molecular Function: protein binding (GO:0005515);; Cellular Component: nuclear pore (GO:0005643);; Cellular Component: cytosol (GO:0005829);; Cellular Component: membrane (GO:0016020);; Molecular Function: structural constituent of nuclear pore (GO:0017056);; Cellular Component: intracellular membrane-bounded organelle (GO:0043231);; Cellular Component: cytoplasmic part (GO:0044444);;	K14306|1e-173|vvi:100265039|hypothetical protein LOC100265039	DNA-directed RNA polymerase II subunit RPB1 GN=F4B14.70 OS=Arabidopsis thaliana (Mouse-ear cress) PE=1 SV=3	Putative uncharacterized protein GN=VIT_15s0021g02200 OS=Vitis vinifera (Grape) PE=4 SV=1	unnamed protein product [Vitis vinifera]	PREDICTED: Vitis vinifera uncharacterized LOC100265039 (LOC100265039), mRNA
comp48155_c0	0	4.35356	up	--	--	--	--	--	Putative uncharacterized protein GN=VITISV_044034 OS=Vitis vinifera (Grape) PE=4 SV=1	hypothetical protein VITISV_044034 [Vitis vinifera]	PREDICTED: Vitis vinifera uncharacterized LOC100854493 (LOC100854493), mRNA
comp80033_c0	0	4.09116	up	--	--	--	--	--	--	--	Vitis vinifera, whole genome shotgun sequence, contig VV78X069105.7, clone ENTAV 115
comp92183_c0	0	5.60531	up	--	--	--	--	--	Cell wall-associated hydrolase (Fragment) GN=MTR_069s1001 OS=Medicago truncatula (Barrel medic) PE=4 SV=1	Cell wall-associated hydrolase, partial [Medicago truncatula]	TSA: Triticum aestivum TA_RNA_155980 transcribed RNA sequence
comp89055_c0	0	2.61289	up	[O]	Posttranslational modification, protein turnover, chaperones	Molecular Function: glutathione transferase activity (GO:0004364);; Molecular Function: lactoylglutathione lyase activity (GO:0004462);; Cellular Component: nucleus (GO:0005634);; Cellular Component: cytosol (GO:0005829);; Biological Process: pentose-phosphate shunt (GO:0006098);; Biological Process: fatty acid beta-oxidation (GO:0006635);; Biological Process: glutathione metabolic process (GO:00…	--	Glutathione S-transferase U17 GN=At1g10370 OS=Arabidopsis thaliana (Mouse-ear cress) PE=2 SV=1	Glutathione S-transferase 1 GN=gst1 OS=Diospyros kaki (Kaki persimmon) PE=2 SV=1	glutathione S-transferase 1 [Diospyros kaki]	TSA: Prunus avium Pa_04951 transcribed RNA sequence
comp91945_c0	0	2.89054	up	[V]	Defense mechanisms	Cellular Component: plant-type vacuole (GO:0000325);; Molecular Function: protein binding (GO:0005515);; Molecular Function: ATP binding (GO:0005524);; Cellular Component: vacuolar membrane (GO:0005774);; Cellular Component: Golgi apparatus (GO:0005794);; Biological Process: ATP catabolic process (GO:0006200);; Biological Process: cellular aromatic compound metabolic process (GO:0006725);; Biolog…	--	ABC transporter C family member 10 GN=F17J16.190 OS=Arabidopsis thaliana (Mouse-ear cress) PE=2 SV=2	Putative uncharacterized protein GN=VIT_16s0050g02480 OS=Vitis vinifera (Grape) PE=2 SV=1	Multidrug resistance-associated protein 14 isoform 1 [Theobroma cacao]	PREDICTED: Vitis vinifera ABC transporter C family member 10-like (LOC100245097), mRNA
comp92235_c0	0	1.77347	up	[GEPR]	--	Cellular Component: plasma membrane (GO:0005886);; Biological Process: response to water deprivation (GO:0009414);; Biological Process: response to nematode (GO:0009624);; Biological Process: gravitropism (GO:0009630);; Cellular Component: plant-type vacuole membrane (GO:0009705);; Biological Process: response to zinc ion (GO:0010043);; Biological Process: basipetal auxin transport (GO:0010540);;…	--	Protein ZINC INDUCED FACILITATOR-LIKE 1 GN=ZIFL1 OS=Arabidopsis thaliana (Mouse-ear cress) PE=2 SV=1	Multidrug resistance protein mdtG, putative (Fragment) GN=RCOM_1084510 OS=Ricinus communis (Castor bean) PE=4 SV=1	Multidrug resistance protein mdtG, putative [Ricinus communis]	PREDICTED: Vitis vinifera protein ZINC INDUCED FACILITATOR-LIKE 1-like (LOC100247150), mRNA
comp58268_c0	0	2.55026	up	[R]	General function prediction only	Molecular Function: iron ion binding (GO:0005506);; Biological Process: fatty acid catabolic process (GO:0009062);; Biological Process: response to red or far red light (GO:0009639);; Biological Process: gibberellin biosynthetic process (GO:0009686);; Biological Process: response to gibberellin stimulus (GO:0009739);; Biological Process: unidimensional cell growth (GO:0009826);; Biological Proces…	--	Gibberellin 20 oxidase 2 OS=Oryza sativa subsp. japonica (Rice) PE=1 SV=1	GA 20-oxidase OS=Paeonia suffruticosa (Tree peony) PE=2 SV=1	GA 20-oxidase [Paeonia suffruticosa]	Nerium oleander GA 20-oxidase 2 mRNA, complete cds
comp93442_c0	0	1.98587	up	[O]	Posttranslational modification, protein turnover, chaperones	Biological Process: maltose metabolic process (GO:0000023);; Molecular Function: serine-type endopeptidase activity (GO:0004252);; Cellular Component: extracellular region (GO:0005576);; Cellular Component: cell wall (GO:0005618);; Biological Process: proteolysis (GO:0006508);; Biological Process: microtubule nucleation (GO:0007020);; Biological Process: metabolic process (GO:0008152);; Molecular…	--	Subtilisin-like protease (Precursor) GN=K8K14.8 OS=Arabidopsis thaliana (Mouse-ear cress) PE=1 SV=1	Putative uncharacterized protein GN=VIT_11s0103g00550 OS=Vitis vinifera (Grape) PE=3 SV=1	PREDICTED: subtilisin-like protease [Vitis vinifera]	PREDICTED: Vitis vinifera subtilisin-like protease (LOC100245233), mRNA
comp85705_c0	0	1.99538	up	[G]	Carbohydrate transport and metabolism	Biological Process: polysaccharide biosynthetic process (GO:0000271);; Cellular Component: extracellular region (GO:0005576);; Biological Process: pattern specification process (GO:0007389);; Biological Process: regulation of cell size (GO:0008361);; Biological Process: defense response, incompatible interaction (GO:0009814);; Biological Process: auxin polar transport (GO:0009926);; Biological Pr…	K01728|0.0|rcu:RCOM_1083020|Pectate lyase precursor, putative (EC:4.2.2.2)	Probable pectate lyase 18 (Precursor) GN=At4g24780 OS=Arabidopsis thaliana (Mouse-ear cress) PE=2 SV=2	Pectate lyase GN=Pel OS=Gossypium herbaceum (Levant cotton) PE=4 SV=1	pectate lyase [Gossypium herbaceum]	Capsicum annuum putative pectate-lyase (upa8) mRNA, partial cds
comp86752_c0	0	2.60383	up	[G]	Carbohydrate transport and metabolism	Biological Process: polysaccharide biosynthetic process (GO:0000271);; Molecular Function: hydrolase activity, hydrolyzing O-glycosyl compounds (GO:0004553);; Cellular Component: Golgi apparatus (GO:0005794);; Biological Process: cellular glucan metabolic process (GO:0006073);; Biological Process: pattern specification process (GO:0007389);; Biological Process: regulation of cell size (GO:0008361…	K08235|0.0|pop:POPTR_708892|hypothetical protein	Xyloglucan endotransglucosylase/hydrolase protein A (Precursor) GN=XTHA OS=Phaseolus angularis (Azuki bean) PE=1 SV=1	Xyloglucan endotransglucosylase/hydrolase GN=XTH2 OS=Diospyros kaki (Kaki persimmon) PE=2 SV=1	xyloglucan endotransglucosylase/hydrolase [Diospyros kaki]	Actinidia deliciosa clone AdXET-5 xyloglucan endotransglycosylase precursor (XET) mRNA, complete cds
comp57324_c0	0	9.53603	up	--	--	--	--	--	Putative uncharacterized protein GN=VIT_02s0154g00380 OS=Vitis vinifera (Grape) PE=4 SV=1	PREDICTED: uncharacterized protein LOC100855013 [Vitis vinifera]	PREDICTED: Solanum lycopersicum uncharacterized LOC101252313 (LOC101252313), mRNA
comp85077_c0	0	3.05791	up	--	--	Molecular Function: calcium ion binding (GO:0005509);;	--	Calmodulin-like protein 5 GN=OsJ_035343 OS=Oryza sativa subsp. japonica (Rice) PE=2 SV=1	Uncharacterized protein GN=PRUPE_ppa012594mg OS=Prunus persica (Peach) PE=4 SV=1	hypothetical protein PRUPE_ppa012594mg [Prunus persica]	--
comp88000_c0	0	1.88057	up	--	--	--	--	--	Putative uncharacterized protein (Fragment) GN=VIT_17s0000g00010 OS=Vitis vinifera (Grape) PE=4 SV=1	PREDICTED: uncharacterized protein LOC100243857 [Vitis vinifera]	Populus trichocarpa predicted protein, mRNA
comp82596_c0	0	3.19054	up	--	--	--	--	Protein FANTASTIC FOUR 3 GN=FAF3 OS=Arabidopsis thaliana (Mouse-ear cress) PE=2 SV=1	Putative uncharacterized protein GN=VITISV_012195 OS=Vitis vinifera (Grape) PE=4 SV=1	unnamed protein product [Vitis vinifera]	--
comp74137_c0	0	3.13914	up	--	--	Biological Process: very long-chain fatty acid metabolic process (GO:0000038);; Cellular Component: extracellular region (GO:0005576);; Biological Process: lipid transport (GO:0006869);; Molecular Function: lipid binding (GO:0008289);; Cellular Component: chloroplast thylakoid membrane (GO:0009535);; Cellular Component: integral to membrane (GO:0016021);; Biological Process: cuticle development (…	--	14 kDa proline-rich protein DC2.15 (Precursor) OS=Daucus carota (Carrot) PE=2 SV=1	Uncharacterized protein GN=PRUPE_ppa013120mg OS=Prunus persica (Peach) PE=4 SV=1	lipid transfer protein [Uromyces hobsonii]	Uromyces hobsonii lipid transfer protein mRNA, partial cds
comp73737_c0	0	5.96673	up	--	--	Cellular Component: extracellular region (GO:0005576);; Cellular Component: plant-type cell wall (GO:0009505);; Biological Process: response to karrikin (GO:0080167);;	--	Allergen Act d 3 (Fragments) OS=Actinidia deliciosa (Kiwi) PE=1 SV=3	Putative uncharacterized protein GN=VIT_04s0008g05010 OS=Vitis vinifera (Grape) PE=4 SV=1	unnamed protein product [Vitis vinifera]	TSA: Jatropha curcas Unigene976_JC-CK_1A transcribed RNA sequence
comp57266_c0	0	3.41485	up	[O]	Posttranslational modification, protein turnover, chaperones	Biological Process: maltose metabolic process (GO:0000023);; Molecular Function: glutathione transferase activity (GO:0004364);; Molecular Function: lactoylglutathione lyase activity (GO:0004462);; Molecular Function: peroxidase activity (GO:0004601);; Cellular Component: nucleus (GO:0005634);; Cellular Component: vacuolar membrane (GO:0005774);; Cellular Component: Golgi apparatus (GO:0005794);;…	--	Probable glutathione S-transferase OS=Nicotiana tabacum (Common tobacco) PE=2 SV=1	Uncharacterized protein GN=PGSC0003DMG400014657 OS=Solanum tuberosum (Potato) PE=3 SV=1	RecName: Full=Probable glutathione S-transferase; AltName: Full=Auxin-induced protein PCNT107	TSA: Prunus avium Pa_04426 transcribed RNA sequence
comp74358_c0	0	5.05876	up	--	--	--	--	--	Putative uncharacterized protein GN=VITISV_018845 OS=Vitis vinifera (Grape) PE=4 SV=1	hypothetical protein VITISV_018845 [Vitis vinifera]	PREDICTED: Vitis vinifera uncharacterized LOC100249959 (LOC100249959), mRNA
comp57022_c0	0	6.21809	up	--	--	Cellular Component: extracellular region (GO:0005576);; Cellular Component: plant-type cell wall (GO:0009505);; Biological Process: response to karrikin (GO:0080167);;	--	Allergen Act d 3 (Fragments) OS=Actinidia deliciosa (Kiwi) PE=1 SV=3	Putative uncharacterized protein GN=VIT_04s0008g05010 OS=Vitis vinifera (Grape) PE=4 SV=1	PREDICTED: uncharacterized protein LOC100252479 [Vitis vinifera]	PREDICTED: Vitis vinifera uncharacterized LOC100252479 (LOC100252479), mRNA
comp78422_c0	0	2.87935	up	--	--	Cellular Component: Golgi apparatus (GO:0005794);; Biological Process: glycoprotein metabolic process (GO:0009100);; Molecular Function: UDP-galactose:N-glycan beta-1,3-galactosyltransferase activity (GO:0010488);; Biological Process: Lewis a epitope biosynthetic process (GO:0010493);; Cellular Component: membrane (GO:0016020);; Cellular Component: cytoplasmic membrane-bounded vesicle (GO:0016023…	K14413|0.0|vvi:100244775|hypothetical protein LOC100244775	Beta-1,3-galactosyltransferase 15 GN=T24P13.20 OS=Arabidopsis thaliana (Mouse-ear cress) PE=2 SV=1	Putative uncharacterized protein GN=VIT_01s0026g02530 OS=Vitis vinifera (Grape) PE=4 SV=1	PREDICTED: beta-1,3-galactosyltransferase 15 [Vitis vinifera]	PREDICTED: Vitis vinifera beta-1,3-galactosyltransferase 15-like (LOC100242374), mRNA
comp91291_c0	0	3.11338	up	--	--	Molecular Function: protein binding (GO:0005515);; Biological Process: carbohydrate metabolic process (GO:0005975);; Biological Process: response to UV (GO:0009411);; Cellular Component: phragmoplast (GO:0009524);; Biological Process: anthocyanin-containing compound biosynthetic process (GO:0009718);; Biological Process: response to salicylic acid stimulus (GO:0009751);; Biological Process: respo…	--	Anthocyanidin 3-O-glucoside 5-O-glucosyltransferase 1 (Precursor) GN=PF3R4 OS=Perilla frutescens (Beefsteak mint) PE=1 SV=1	Putative uncharacterized protein GN=VIT_05s0062g00640 OS=Vitis vinifera (Grape) PE=3 SV=1	PREDICTED: UDP-glycosyltransferase 75D1-like [Vitis vinifera]	TSA: Jatropha curcas Unigene5220_JC-CK_1A transcribed RNA sequence
comp57266_c1	0	2.8835	up	[O]	Posttranslational modification, protein turnover, chaperones	Biological Process: maltose metabolic process (GO:0000023);; Molecular Function: glutathione transferase activity (GO:0004364);; Cellular Component: nucleus (GO:0005634);; Cellular Component: vacuolar membrane (GO:0005774);; Cellular Component: Golgi apparatus (GO:0005794);; Cellular Component: cytosol (GO:0005829);; Cellular Component: plasma membrane (GO:0005886);; Biological Process: gluconeog…	--	Probable glutathione S-transferase OS=Nicotiana tabacum (Common tobacco) PE=2 SV=1	Glutathione S-transferase GN=GST OS=Caragana korshinskii PE=1 SV=2	glutathione S-transferase [Caragana korshinskii]	Citrus sinensis glutathione transferase Tau2 (GSTU2) gene, complete cds
comp88665_c0	0	3.04269	up	[IQR]	--	Cellular Component: plasma membrane (GO:0005886);; Biological Process: carbohydrate metabolic process (GO:0005975);; Biological Process: nucleobase-containing compound metabolic process (GO:0006139);; Biological Process: lipid biosynthetic process (GO:0008610);; Biological Process: response to light stimulus (GO:0009416);; Cellular Component: chloroplast inner membrane (GO:0009706);; Biological P…	--	Short-chain dehydrogenase TIC 32, chloroplastic GN=TIC32 OS=Arabidopsis thaliana (Mouse-ear cress) PE=2 SV=1	Putative uncharacterized protein GN=VIT_17s0000g08920 OS=Vitis vinifera (Grape) PE=3 SV=1	PREDICTED: short-chain dehydrogenase TIC 32, chloroplastic [Vitis vinifera]	PREDICTED: Vitis vinifera short-chain dehydrogenase TIC 32, chloroplastic-like (LOC100263820), mRNA
comp52758_c1	0	3.22291	up	--	--	Cellular Component: histone acetyltransferase complex (GO:0000123);; Molecular Function: transcription regulatory region sequence-specific DNA binding (GO:0000976);; Molecular Function: DNA binding (GO:0003677);; Molecular Function: sequence-specific DNA binding transcription factor activity (GO:0003700);; Cellular Component: nucleus (GO:0005634);; Biological Process: regulation of transcription,…	--	Homeobox-leucine zipper protein HAT4 OS=Arabidopsis thaliana (Mouse-ear cress) PE=1 SV=1	Putative uncharacterized protein GN=VIT_00s0299g00100 OS=Vitis vinifera (Grape) PE=3 SV=1	PREDICTED: homeobox-leucine zipper protein HAT4-like isoform 1 [Vitis vinifera]	Gossypium hirsutum homeodomain-leucine zipper protein HD2 (HB2) mRNA, complete cds
comp52483_c1	0	2.3731	up	[O]	Posttranslational modification, protein turnover, chaperones	Biological Process: maltose metabolic process (GO:0000023);; Molecular Function: glutathione transferase activity (GO:0004364);; Cellular Component: nucleus (GO:0005634);; Cellular Component: vacuolar membrane (GO:0005774);; Cellular Component: Golgi apparatus (GO:0005794);; Cellular Component: cytosol (GO:0005829);; Cellular Component: plasma membrane (GO:0005886);; Biological Process: gluconeog…	--	Probable glutathione S-transferase OS=Nicotiana tabacum (Common tobacco) PE=2 SV=1	Putative uncharacterized protein GN=VIT_19s0093g00310 OS=Vitis vinifera (Grape) PE=3 SV=1	PREDICTED: probable glutathione S-transferase [Vitis vinifera]	Hevea brasiliensis glutathione-S-transferase tau 1 (GSTU1) mRNA, complete cds
comp93744_c1	0	1.89882	up	[E]	Amino acid transport and metabolism	Biological Process: polysaccharide biosynthetic process (GO:0000271);; Molecular Function: spermidine synthase activity (GO:0004766);; Cellular Component: nucleus (GO:0005634);; Cellular Component: cytoplasm (GO:0005737);; Biological Process: polyamine biosynthetic process (GO:0006596);; Biological Process: pattern specification process (GO:0007389);; Biological Process: metabolic process (GO:000…	K00797|0.0|pop:POPTR_1085365|spermine synthase (EC:2.5.1.22)	Thermospermine synthase ACAULIS5 GN=T20D1.50 OS=Arabidopsis thaliana (Mouse-ear cress) PE=1 SV=1	Predicted protein GN=POPTRDRAFT_1085365 OS=Populus trichocarpa (Western balsam poplar) PE=2 SV=1	predicted protein [Populus trichocarpa]	PREDICTED: Vitis vinifera thermospermine synthase ACAULIS5-like (LOC100258046), mRNA
comp80524_c0	0	7.65497	up	--	--	--	--	--	Leucine rich protein OS=Arachis hypogaea (Peanut) PE=2 SV=1	leucine rich protein [Arachis hypogaea]	TSA: Spraguea lophii Contig_32802_c0_seq1 transcribed RNA sequence
comp94934_c0	0	3.02812	up	[HC]	--	Molecular Function: monooxygenase activity (GO:0004497);; Biological Process: response to stress (GO:0006950);; Cellular Component: chloroplast (GO:0009507);; Biological Process: response to abiotic stimulus (GO:0009628);; Molecular Function: oxidoreductase activity (GO:0016491);; Biological Process: cellular metabolic process (GO:0044237);; Biological Process: oxidation-reduction process (GO:005…	--	Zeaxanthin epoxidase, chloroplastic (Precursor) GN=At5g67030 OS=Arabidopsis thaliana (Mouse-ear cress) PE=1 SV=1	Predicted protein GN=POPTRDRAFT_792512 OS=Populus trichocarpa (Western balsam poplar) PE=2 SV=1	PREDICTED: LOW QUALITY PROTEIN: 3-hydroxybenzoate 6-hydroxylase 1-like [Vitis vinifera]	PREDICTED: Fragaria vesca subsp. vesca FAD-dependent urate hydroxylase-like (LOC101291006), mRNA
comp88044_c0	0	5.9522	up	--	--	--	--	--	--	putative replicase readthrough protein [Eutypa lata UCREL1]	--
comp88388_c0	0	3.11176	up	--	--	Molecular Function: structural constituent of cell wall (GO:0005199);; Cellular Component: extracellular region (GO:0005576);; Cellular Component: cytosol (GO:0005829);; Biological Process: syncytium formation (GO:0006949);; Cellular Component: plant-type cell wall (GO:0009505);; Cellular Component: plasmodesma (GO:0009506);; Cellular Component: chloroplast (GO:0009507);; Biological Process: plan…	--	Expansin-A15 (Precursor) GN=T17M13.26 OS=Arabidopsis thaliana (Mouse-ear cress) PE=2 SV=2	Alpha-expansin OS=Ziziphus jujuba (Chinese jujube) PE=2 SV=1	alpha-expansin [Ziziphus jujuba]	Betula platyphylla expansin 2 (EXP2) mRNA, complete cds
comp91382_c0	0	7.29545	up	--	--	Biological Process: MAPK cascade (GO:0000165);; Biological Process: response to molecule of bacterial origin (GO:0002237);; Biological Process: respiratory burst involved in defense response (GO:0002679);; Cellular Component: nucleus (GO:0005634);; Biological Process: regulation of transcription, DNA-dependent (GO:0006355);; Biological Process: protein targeting to membrane (GO:0006612);; Biologi…	K14487|1e-168|rcu:RCOM_1154750|Indole-3-acetic acid-amido synthetase GH3.3, putative	Indole-3-acetic acid-amido synthetase GH3.3 GN=GH3.3 OS=Arabidopsis thaliana (Mouse-ear cress) PE=1 SV=1	Indole-3-acetic acid-amido synthetase GH3.3, putative GN=RCOM_1154750 OS=Ricinus communis (Castor bean) PE=4 SV=1	Indole-3-acetic acid-amido synthetase GH3.3, putative [Ricinus communis]	PREDICTED: Vitis vinifera probable indole-3-acetic acid-amido synthetase GH3.1-like (LOC100250741), mRNA
comp87650_c0	0	3.08116	up	[RTKL]	--	Biological Process: microtubule cytoskeleton organization (GO:0000226);; Molecular Function: binding (GO:0005488);; Cellular Component: nucleus (GO:0005634);; Biological Process: DNA replication (GO:0006260);; Biological Process: regulation of transcription, DNA-dependent (GO:0006355);; Biological Process: cell cycle (GO:0007049);; Biological Process: signal transduction (GO:0007165);; Biological…	--	Mitogen-activated protein kinase kinase kinase NPK1 GN=NPK1 OS=Nicotiana tabacum (Common tobacco) PE=1 SV=1	Predicted protein (Fragment) GN=POPTRDRAFT_208594 OS=Populus trichocarpa (Western balsam poplar) PE=4 SV=1	PREDICTED: mitogen-activated protein kinase kinase kinase 1-like [Cucumis sativus]	--
comp94198_c0	0	1.93653	up	--	--	Biological Process: MAPK cascade (GO:0000165);; Biological Process: response to hypoxia (GO:0001666);; Molecular Function: DNA binding (GO:0003677);; Molecular Function: sequence-specific DNA binding transcription factor activity (GO:0003700);; Cellular Component: nucleus (GO:0005634);; Biological Process: regulation of transcription, DNA-dependent (GO:0006355);; Biological Process: protein targe…	--	NAC domain-containing protein 2 GN=T1N6.12 OS=Arabidopsis thaliana (Mouse-ear cress) PE=2 SV=2	NAC domain protein, IPR003441 GN=NAC045 OS=Populus trichocarpa (Western balsam poplar) PE=4 SV=1	NAC domain protein, IPR003441 [Populus trichocarpa]	TSA: Jatropha curcas CL3563.Contig2_JC-CK_1A transcribed RNA sequence
comp84661_c0	0	4.53073	up	--	--	Molecular Function: nucleic acid binding (GO:0003676);; Molecular Function: sequence-specific DNA binding transcription factor activity (GO:0003700);; Molecular Function: NAD+ ADP-ribosyltransferase activity (GO:0003950);; Cellular Component: nucleus (GO:0005634);; Molecular Function: zinc ion binding (GO:0008270);;	--	--	Putative uncharacterized protein GN=VIT_18s0001g14130 OS=Vitis vinifera (Grape) PE=4 SV=1	PREDICTED: uncharacterized protein LOC100250572 [Vitis vinifera]	Vitis vinifera, whole genome shotgun sequence, contig VV78X015024.9, clone ENTAV 115
comp87377_c0	0	3.9794	up	[E]	Amino acid transport and metabolism	Molecular Function: transporter activity (GO:0005215);; Molecular Function: protein binding (GO:0005515);; Cellular Component: Golgi apparatus (GO:0005794);; Cellular Component: plasma membrane (GO:0005886);; Biological Process: polysaccharide metabolic process (GO:0005976);; Biological Process: nitrogen compound metabolic process (GO:0006807);; Biological Process: oligopeptide transport (GO:0006…	--	Probable peptide/nitrate transporter At1g33440 GN=At1g33440 OS=Arabidopsis thaliana (Mouse-ear cress) PE=2 SV=1	Predicted protein GN=POPTRDRAFT_1114929 OS=Populus trichocarpa (Western balsam poplar) PE=4 SV=1	PREDICTED: probable peptide/nitrate transporter At1g59740-like [Vitis vinifera]	PREDICTED: Vitis vinifera probable peptide/nitrate transporter At1g59740-like (LOC100243054), mRNA
comp86649_c0	0	2.15728	up	--	--	Biological Process: immune effector process (GO:0002252);; Molecular Function: binding (GO:0005488);; Cellular Component: nucleus (GO:0005634);; Biological Process: regulation of transcription, DNA-dependent (GO:0006355);; Biological Process: response to osmotic stress (GO:0006970);; Biological Process: response to water deprivation (GO:0009414);; Biological Process: systemic acquired resistance …	--	Probable WRKY transcription factor 70 GN=WRKY70 OS=Arabidopsis thaliana (Mouse-ear cress) PE=2 SV=1	Predicted protein GN=POPTRDRAFT_653213 OS=Populus trichocarpa (Western balsam poplar) PE=4 SV=1	predicted protein [Populus trichocarpa]	Populus trichocarpa predicted protein, mRNA
comp91153_c0	0	2.96918	up	--	--	--	--	--	Predicted protein GN=POPTRDRAFT_571939 OS=Populus trichocarpa (Western balsam poplar) PE=4 SV=1	predicted protein [Populus trichocarpa]	--
comp92991_c0	0	2.04261	up	[O]	Posttranslational modification, protein turnover, chaperones	Biological Process: maltose metabolic process (GO:0000023);; Molecular Function: glutathione transferase activity (GO:0004364);; Molecular Function: lactoylglutathione lyase activity (GO:0004462);; Cellular Component: nucleus (GO:0005634);; Cellular Component: vacuolar membrane (GO:0005774);; Cellular Component: Golgi apparatus (GO:0005794);; Cellular Component: cytosol (GO:0005829);; Cellular Co…	--	Probable glutathione S-transferase OS=Nicotiana tabacum (Common tobacco) PE=2 SV=1	Uncharacterized protein GN=PRUPE_ppa018063mg OS=Prunus persica (Peach) PE=4 SV=1	hypothetical protein PRUPE_ppa018063mg [Prunus persica]	Castanea crenata glutathione S-transferase isoform 1 mRNA, complete cds
comp91291_c1	0	3.77158	up	--	--	Molecular Function: protein binding (GO:0005515);; Cellular Component: nucleus (GO:0005634);; Biological Process: tryptophan catabolic process (GO:0006569);; Biological Process: toxin catabolic process (GO:0009407);; Biological Process: response to UV (GO:0009411);; Cellular Component: chloroplast (GO:0009507);; Cellular Component: phragmoplast (GO:0009524);; Biological Process: indoleacetic acid…	--	Anthocyanidin 3-O-glucoside 5-O-glucosyltransferase (Precursor) GN=HGT8 OS=Verbena hybrida (Garden vervain) PE=2 SV=1	O-glucosyltransferase 3 GN=OGT3 OS=Vitis labrusca PE=2 SV=1	unnamed protein product [Vitis vinifera]	Populus trichocarpa clone JGIACSB17-H15, complete sequence
comp52527_c0	0	4.17578	up	[RTKL]	--	Biological Process: MAPK cascade (GO:0000165);; Molecular Function: nucleotide binding (GO:0000166);; Molecular Function: protein serine/threonine kinase activity (GO:0004674);; Molecular Function: binding (GO:0005488);; Cellular Component: plasma membrane (GO:0005886);; Biological Process: DNA replication (GO:0006260);; Biological Process: protein phosphorylation (GO:0006468);; Biological Proces…	--	Mitogen-activated protein kinase kinase kinase 3 GN=ANP3 OS=Arabidopsis thaliana (Mouse-ear cress) PE=1 SV=1	Uncharacterized protein GN=PGSC0003DMG400016323 OS=Solanum tuberosum (Potato) PE=4 SV=1	PREDICTED: serine/threonine-protein kinase fray2-like [Solanum lycopersicum]	PREDICTED: Cucumis sativus serine/threonine-protein kinase fray2-like (LOC101230393), mRNA
comp86844_c1	0	1.97898	up	[RTKL]	--	Biological Process: transition metal ion transport (GO:0000041);; Molecular Function: protein serine/threonine kinase activity (GO:0004674);; Molecular Function: non-membrane spanning protein tyrosine kinase activity (GO:0004715);; Molecular Function: ATP binding (GO:0005524);; Cellular Component: plasma membrane (GO:0005886);; Biological Process: glucose catabolic process (GO:0006007);; Biologic…	--	Probable receptor-like protein kinase At1g30570 (Precursor) GN=At1g30570 OS=Arabidopsis thaliana (Mouse-ear cress) PE=1 SV=1	Putative uncharacterized protein GN=VIT_10s0003g04990 OS=Vitis vinifera (Grape) PE=3 SV=1	Hercules receptor kinase 2 isoform 1 [Theobroma cacao]	PREDICTED: Vitis vinifera probable receptor-like protein kinase At1g30570-like (LOC100247404), mRNA
comp94560_c0	0	8.86208	up	--	--	Molecular Function: DNA binding (GO:0003677);; Molecular Function: sequence-specific DNA binding transcription factor activity (GO:0003700);; Molecular Function: protein binding (GO:0005515);; Cellular Component: nucleus (GO:0005634);; Cellular Component: cytoplasm (GO:0005737);; Cellular Component: mitochondrion (GO:0005739);; Cellular Component: vacuole (GO:0005773);; Cellular Component: plasti…	--	Transcription factor bHLH135 GN=At1g74500 OS=Arabidopsis thaliana (Mouse-ear cress) PE=1 SV=1	Putative uncharacterized protein GN=VIT_14s0108g00420 OS=Vitis vinifera (Grape) PE=4 SV=1	Basic helix-loop-helix (bHLH) DNA-binding family protein [Theobroma cacao]	PREDICTED: Vitis vinifera transcription factor bHLH135-like (LOC100252480), mRNA
comp73737_c1	0	5.44968	up	--	--	Cellular Component: extracellular region (GO:0005576);; Cellular Component: plant-type cell wall (GO:0009505);; Biological Process: response to karrikin (GO:0080167);;	--	--	Predicted protein GN=POPTRDRAFT_794276 OS=Populus trichocarpa (Western balsam poplar) PE=2 SV=1	predicted protein [Populus trichocarpa]	PREDICTED: Fragaria vesca subsp. vesca uncharacterized LOC101294330 (LOC101294330), mRNA
comp56727_c0	0	2.63505	up	[O]	Posttranslational modification, protein turnover, chaperones	Molecular Function: protein kinase activity (GO:0004672);; Molecular Function: ATP binding (GO:0005524);; Cellular Component: plasma membrane (GO:0005886);; Biological Process: polysaccharide metabolic process (GO:0005976);; Biological Process: nucleobase-containing compound metabolic process (GO:0006139);; Biological Process: protein phosphorylation (GO:0006468);; Biological Process: toxin catab…	--	ATP-dependent zinc metalloprotease FTSH 1, chloroplastic (Precursor) GN=F14I3.14 OS=Arabidopsis thaliana (Mouse-ear cress) PE=1 SV=2	Putative uncharacterized protein GN=VIT_11s0052g00970 OS=Vitis vinifera (Grape) PE=4 SV=1	PREDICTED: probable mitochondrial chaperone BCS1-B-like [Fragaria vesca subsp. vesca]	PREDICTED: Fragaria vesca subsp. vesca probable mitochondrial chaperone BCS1-B-like (LOC101297132), mRNA
comp93119_c0	0	1.82971	up	[GC]	--	Cellular Component: cytosol (GO:0005829);; Biological Process: autophagy (GO:0006914);; Molecular Function: UDP-glycosyltransferase activity (GO:0008194);; Biological Process: flavonoid metabolic process (GO:0009812);; Cellular Component: membrane (GO:0016020);; Molecular Function: transferase activity, transferring hexosyl groups (GO:0016758);;	--	Putative UDP-rhamnose:rhamnosyltransferase 1 GN=GT4 OS=Fragaria ananassa (Strawberry) PE=2 SV=1	Uncharacterized protein GN=PGSC0003DMG400038217 OS=Solanum tuberosum (Potato) PE=3 SV=1	PREDICTED: putative UDP-rhamnose:rhamnosyltransferase 1-like [Solanum lycopersicum]	Ricinus communis UDP-glucosyltransferase, putative, mRNA
comp79682_c0	0	2.23707	up	[E]	Amino acid transport and metabolism	Molecular Function: ornithine decarboxylase activity (GO:0004586);; Biological Process: putrescine biosynthetic process from ornithine (GO:0033387);; Molecular Function: ornithine decarboxylase activator activity (GO:0042978);;	K01581|0.0|pop:POPTR_1079795|hypothetical protein	Ornithine decarboxylase OS=Datura stramonium (Jimsonweed) PE=2 SV=1	Ornithine decarboxylase GN=ODC OS=Erythroxylum coca (Coca plant) PE=2 SV=1	ornithine decarboxylase [Erythroxylum coca]	PREDICTED: Vitis vinifera ornithine decarboxylase (ODC), mRNA
comp94595_c0	0	5.32429	up	--	--	--	--	--	Predicted protein GN=POPTRDRAFT_680477 OS=Populus trichocarpa (Western balsam poplar) PE=4 SV=1	predicted protein [Populus trichocarpa]	TSA: Triticum urartu UCW_Tu-k45_contig_14645 transcribed RNA sequence
comp83758_c1	0	2.77995	up	--	--	--	--	--	Putative uncharacterized protein GN=VIT_07s0031g00610 OS=Vitis vinifera (Grape) PE=4 SV=1	unnamed protein product [Vitis vinifera]	Vitis vinifera clone SS0AFA22YP10
comp75541_c0	1.11e-16	2.39796	up	[Q]	Secondary metabolites biosynthesis, transport and catabolism	Molecular Function: copper ion binding (GO:0005507);; Cellular Component: mitochondrion (GO:0005739);; Biological Process: response to water deprivation (GO:0009414);; Biological Process: lignin biosynthetic process (GO:0009809);; Biological Process: plant-type cell wall biogenesis (GO:0009832);; Biological Process: glucuronoxylan metabolic process (GO:0010413);; Cellular Component: cytoplasmic m…	--	Laccase-17 (Precursor) GN=LAC17 OS=Arabidopsis thaliana (Mouse-ear cress) PE=2 SV=1	Laccase 110b GN=LAC110b OS=Populus trichocarpa (Western balsam poplar) PE=2 SV=1	laccase 110b [Populus trichocarpa]	Populus trichocarpa laccase 110b (LAC110b), mRNA
comp72837_c0	1.11e-16	1.78585	up	--	--	Cellular Component: mitochondrion (GO:0005739);; Cellular Component: endoplasmic reticulum (GO:0005783);; Biological Process: brassinosteroid mediated signaling pathway (GO:0009742);; Biological Process: cell growth (GO:0016049);; Biological Process: organ growth (GO:0035265);;	--	--	Uncharacterized protein GN=PGSC0003DMG400029863 OS=Solanum tuberosum (Potato) PE=4 SV=1	PREDICTED: transcription factor ORG2 [Vitis vinifera]	--
comp91907_c1	1.11e-16	2.44926	up	[Q]	Secondary metabolites biosynthesis, transport and catabolism	Biological Process: response to cold (GO:0009409);; Biological Process: response to water deprivation (GO:0009414);; Cellular Component: chloroplast thylakoid membrane (GO:0009535);; Cellular Component: chloroplast stroma (GO:0009570);; Biological Process: abscisic acid biosynthetic process (GO:0009688);; Biological Process: response to abscisic acid stimulus (GO:0009737);; Biological Process: re…	K09840|0.0|vvi:100267016|hypothetical protein LOC100267016	9-cis-epoxycarotenoid dioxygenase NCED1, chloroplastic (Precursor) GN=NCED1 OS=Phaseolus vulgaris (Kidney bean) PE=2 SV=1	Putative uncharacterized protein GN=VIT_19s0093g00550 OS=Vitis vinifera (Grape) PE=2 SV=1	PREDICTED: 9-cis-epoxycarotenoid dioxygenase NCED1, chloroplastic [Vitis vinifera]	Vitis vinifera 9-cis epoxy carotenoid dioxygenase 3 (NCED3) mRNA, complete cds
comp91349_c3	1.11e-16	1.97216	up	--	--	Molecular Function: acid phosphatase activity (GO:0003993);; Molecular Function: protein serine/threonine phosphatase activity (GO:0004722);; Cellular Component: extracellular region (GO:0005576);; Cellular Component: cell wall (GO:0005618);; Biological Process: tryptophan catabolic process (GO:0006569);; Cellular Component: chloroplast (GO:0009507);; Biological Process: systemic acquired resista…	--	Probable inactive purple acid phosphatase 27 (Precursor) GN=PAP27 OS=Arabidopsis thaliana (Mouse-ear cress) PE=2 SV=1	Predicted protein GN=POPTRDRAFT_776278 OS=Populus trichocarpa (Western balsam poplar) PE=4 SV=1	predicted protein [Populus trichocarpa]	Populus trichocarpa predicted protein, mRNA
comp87079_c0	2.22e-16	1.80011	up	--	--	Biological Process: polysaccharide catabolic process (GO:0000272);; Cellular Component: extracellular region (GO:0005576);; Biological Process: carbohydrate metabolic process (GO:0005975);; Molecular Function: cellulase activity (GO:0008810);; Biological Process: response to nematode (GO:0009624);; Biological Process: determination of bilateral symmetry (GO:0009855);; Biological Process: polarity…	--	Endoglucanase 6 (Precursor) GN=At1g64390 OS=Arabidopsis thaliana (Mouse-ear cress) PE=2 SV=2	Glycosyl hydrolase family 9 GN=GH9C2 OS=Populus trichocarpa (Western balsam poplar) PE=2 SV=1	glycosyl hydrolase family 9 [Populus trichocarpa]	Diospyros kaki cultivar Fuping Jianshi endo-1,4-beta-glucanase mRNA, partial cds
comp93626_c1	2.22e-16	2.15751	up	[L]	Replication, recombination and repair	Molecular Function: nucleic acid binding (GO:0003676);; Molecular Function: catalytic activity (GO:0003824);; Biological Process: DNA metabolic process (GO:0006259);;	--	RNA-directed DNA polymerase homolog OS=Oenothera berteriana (Bertero&apos;s evening primrose) PE=4 SV=1	Gag-pol OS=Castanea mollissima (Chinese chestnut) PE=4 SV=1	gag-pol precursor [Castanea mollissima]	Camellia sinensis var. assamica microsatellite DNA locus Csin20
comp67499_c0	2.22e-16	6.13245	up	[R]	General function prediction only	--	--	--	Putative uncharacterized protein GN=VIT_17s0000g06750 OS=Vitis vinifera (Grape) PE=4 SV=1	PREDICTED: dCTP pyrophosphatase 1 [Vitis vinifera]	PREDICTED: Vitis vinifera dCTP pyrophosphatase 1-like (LOC100241572), mRNA
comp82620_c0	2.22e-16	2.63018	up	--	--	Molecular Function: adenosylmethionine decarboxylase activity (GO:0004014);; Biological Process: S-adenosylmethioninamine biosynthetic process (GO:0006557);; Biological Process: spermine biosynthetic process (GO:0006597);; Biological Process: spermidine biosynthetic process (GO:0008295);; Molecular Function: lyase activity (GO:0016829);; Biological Process: heterocycle biosynthetic process (GO:00…	K01611|0.0|vvi:100261356|hypothetical protein LOC100261356	S-adenosylmethionine decarboxylase beta chain (Precursor) GN=SAMDC OS=Ipomoea nil (Japanese morning glory) PE=3 SV=1	S-adenosylmethionine decarboxylase proenzyme GN=VIT_05s0020g02370 OS=Vitis vinifera (Grape) PE=3 SV=1	PREDICTED: S-adenosylmethionine decarboxylase proenzyme [Vitis vinifera]	PREDICTED: Vitis vinifera S-adenosylmethionine decarboxylase proenzyme-like (LOC100261356), mRNA
comp62738_c0	2.22e-16	1.94462	up	--	--	Molecular Function: ATP transmembrane transporter activity (GO:0005347);; Cellular Component: mitochondrial inner membrane (GO:0005743);; Biological Process: glucose catabolic process (GO:0006007);; Biological Process: protein targeting to membrane (GO:0006612);; Biological Process: mitochondrial transport (GO:0006839);; Biological Process: ER to Golgi vesicle-mediated transport (GO:0006888);; Bi…	--	Adenine nucleotide transporter BT1, chloroplastic/mitochondrial (Precursor) GN=F8B4.100 OS=Arabidopsis thaliana (Mouse-ear cress) PE=1 SV=1	Putative uncharacterized protein GN=VIT_11s0016g05110 OS=Vitis vinifera (Grape) PE=3 SV=1	PREDICTED: protein brittle-1, chloroplastic/amyloplastic [Vitis vinifera]	PREDICTED: Vitis vinifera protein brittle-1, chloroplastic/amyloplastic-like (LOC100266320), mRNA
comp60020_c0	2.22e-16	2.96897	up	[T]	Signal transduction mechanisms	Molecular Function: protein histidine kinase activity (GO:0004673);; Molecular Function: transmembrane signaling receptor activity (GO:0004888);; Cellular Component: endoplasmic reticulum (GO:0005783);; Biological Process: cellular protein modification process (GO:0006464);; Biological Process: cellular aromatic compound metabolic process (GO:0006725);; Biological Process: defense response (GO:00…	K14509|0.0|vvi:100267285|hypothetical protein LOC100267285	Protein EIN4 GN=EIN4 OS=Arabidopsis thaliana (Mouse-ear cress) PE=1 SV=1	Ethylene receptor (Fragment) GN=ETR OS=Persea americana (Avocado) PE=2 SV=2	PREDICTED: protein EIN4-like [Vitis vinifera]	--
comp75998_c0	3.33e-16	2.35112	up	--	--	Biological Process: polysaccharide biosynthetic process (GO:0000271);; Biological Process: pattern specification process (GO:0007389);; Biological Process: regulation of cell size (GO:0008361);; Biological Process: multidimensional cell growth (GO:0009825);; Biological Process: auxin polar transport (GO:0009926);; Biological Process: cell tip growth (GO:0009932);; Biological Process: cysteine bio…	--	Vegetative cell wall protein gp1 (Precursor) GN=GP1 OS=Chlamydomonas reinhardtii (Chlamydomonas smithii) PE=2 SV=1	Hydrolase, acting on ester bonds, putative GN=RCOM_1078790 OS=Ricinus communis (Castor bean) PE=4 SV=1	PREDICTED: uncharacterized protein LOC101219402 [Cucumis sativus]	Ricinus communis conserved hypothetical protein, mRNA
comp91751_c0	3.33e-16	3.07678	up	--	--	--	--	--	Putative uncharacterized protein GN=RCOM_0732610 OS=Ricinus communis (Castor bean) PE=4 SV=1	Uncharacterized protein TCM_041756 [Theobroma cacao]	--
comp92586_c0	3.33e-16	1.72419	up	[GC]	--	Cellular Component: cytosol (GO:0005829);; Biological Process: amino acid transport (GO:0006865);; Biological Process: toxin catabolic process (GO:0009407);; Cellular Component: chloroplast (GO:0009507);; Biological Process: response to ethylene stimulus (GO:0009723);; Biological Process: response to UV-B (GO:0010224);; Molecular Function: abscisic acid glucosyltransferase activity (GO:0010294);;…	--	Anthocyanin 3&apos;-O-beta-glucosyltransferase OS=Gentiana triflora (Clustered gentian) PE=1 SV=1	Phenylpropanoid:glucosyltransferase 1 (Fragment) GN=togt1 OS=Nicotiana tabacum (Common tobacco) PE=2 SV=1	UDP-glycosyltransferase 73B4, putative [Theobroma cacao]	Withania somnifera UDP glycosyltransferase mRNA, complete cds
comp84285_c0	3.33e-16	3.67693	up	--	--	Cellular Component: chloroplast (GO:0009507);;	--	Uncharacterized protein ORF91 OS=Phalaenopsis aphrodite subsp. formosana (Moth orchid) PE=4 SV=1	Cell wall-associated hydrolase (Fragment) GN=MTR_069s1001 OS=Medicago truncatula (Barrel medic) PE=4 SV=1	Cell wall-associated hydrolase, partial [Medicago truncatula]	TSA: Nannochloropsis gaditana Locus_5612_Transcript_3/8_Confidence_0.667_Length_1040 transcribed RNA sequence
comp82715_c0	5.55e-16	4.80731	up	--	--	Molecular Function: glutathione transferase activity (GO:0004364);; Molecular Function: lactoylglutathione lyase activity (GO:0004462);; Cellular Component: nucleus (GO:0005634);; Biological Process: pentose-phosphate shunt (GO:0006098);; Biological Process: fatty acid beta-oxidation (GO:0006635);; Biological Process: glutathione metabolic process (GO:0006749);; Biological Process: aging (GO:0007…	--	Glutathione S-transferase U18 GN=F14N23.24 OS=Arabidopsis thaliana (Mouse-ear cress) PE=2 SV=1	Glutathione S-transferase 1 GN=gst1 OS=Diospyros kaki (Kaki persimmon) PE=2 SV=1	glutathione S-transferase 1 [Diospyros kaki]	Diospyros kaki gst1 mRNA for glutathione S-transferase 1, complete cds
comp83261_c0	5.55e-16	1.79241	up	--	--	Molecular Function: structural constituent of cell wall (GO:0005199);; Cellular Component: extracellular region (GO:0005576);; Cellular Component: cytosol (GO:0005829);; Biological Process: syncytium formation (GO:0006949);; Cellular Component: plant-type cell wall (GO:0009505);; Cellular Component: plasmodesma (GO:0009506);; Cellular Component: chloroplast (GO:0009507);; Biological Process: plan…	--	Expansin-A6 (Precursor) GN=T9I4.3 OS=Arabidopsis thaliana (Mouse-ear cress) PE=2 SV=2	Putative uncharacterized protein GN=VIT_06s0004g04860 OS=Vitis vinifera (Grape) PE=3 SV=1	PREDICTED: expansin-A4 [Vitis vinifera]	Betula platyphylla expansin 1 (EXP1) mRNA, complete cds
comp48073_c1	6.66e-16	5.26947	up	--	--	Cellular Component: mitochondrion (GO:0005739);; Cellular Component: plasma membrane (GO:0005886);;	--	--	Putative uncharacterized protein GN=RCOM_1537890 OS=Ricinus communis (Castor bean) PE=4 SV=1	conserved hypothetical protein [Ricinus communis]	Populus trichocarpa predicted protein, mRNA
comp84345_c0	7.77e-16	1.83251	up	[RTKL]	--	Molecular Function: nucleotide binding (GO:0000166);; Molecular Function: protein serine/threonine kinase activity (GO:0004674);; Molecular Function: binding (GO:0005488);; Cellular Component: nucleus (GO:0005634);; Cellular Component: cytoplasm (GO:0005737);; Biological Process: DNA replication (GO:0006260);; Biological Process: cell cycle (GO:0007049);; Biological Process: signal transduction (…	--	Mitogen-activated protein kinase kinase kinase YODA GN=YDA OS=Arabidopsis thaliana (Mouse-ear cress) PE=1 SV=1	Uncharacterized protein (Fragment) GN=PRUPE_ppa016693mg OS=Prunus persica (Peach) PE=4 SV=1	hypothetical protein PRUPE_ppa016693mg, partial [Prunus persica]	PREDICTED: Fragaria vesca subsp. vesca mitogen-activated protein kinase kinase kinase A-like (LOC101307975), mRNA
comp94198_c2	1.22e-15	1.97231	up	--	--	Biological Process: MAPK cascade (GO:0000165);; Biological Process: response to hypoxia (GO:0001666);; Molecular Function: sequence-specific DNA binding transcription factor activity (GO:0003700);; Cellular Component: nucleus (GO:0005634);; Biological Process: protein targeting to membrane (GO:0006612);; Biological Process: response to cold (GO:0009409);; Biological Process: response to water dep…	--	NAC domain-containing protein 2 GN=T1N6.12 OS=Arabidopsis thaliana (Mouse-ear cress) PE=2 SV=2	Nam-like protein OS=Camellia sinensis (Tea) PE=2 SV=1	nam-like protein [Camellia sinensis]	Camellia sinensis NAM-like protein mRNA, complete cds
comp80529_c1	1.22e-15	6.07018	up	[Q]	Secondary metabolites biosynthesis, transport and catabolism	Molecular Function: iron ion binding (GO:0005506);; Molecular Function: steroid hydroxylase activity (GO:0008395);; Molecular Function: electron carrier activity (GO:0009055);; Biological Process: response to light stimulus (GO:0009416);; Cellular Component: plasmodesma (GO:0009506);; Biological Process: response to auxin stimulus (GO:0009733);; Biological Process: response to brassinosteroid sti…	--	Cytochrome P450 734A1 GN=F18A8.8 OS=Arabidopsis thaliana (Mouse-ear cress) PE=2 SV=1	Putative uncharacterized protein GN=VIT_11s0016g04810 OS=Vitis vinifera (Grape) PE=3 SV=1	PREDICTED: cytochrome P450 734A1-like [Vitis vinifera]	PREDICTED: Vitis vinifera cytochrome P450 734A1-like (LOC100245678), mRNA
comp84067_c0	1.44e-15	2.23127	up	--	--	Molecular Function: structural constituent of cell wall (GO:0005199);; Cellular Component: extracellular region (GO:0005576);; Cellular Component: cytosol (GO:0005829);; Biological Process: syncytium formation (GO:0006949);; Cellular Component: plant-type cell wall (GO:0009505);; Cellular Component: plasmodesma (GO:0009506);; Cellular Component: chloroplast (GO:0009507);; Biological Process: plan…	--	Expansin-A15 (Precursor) GN=T17M13.26 OS=Arabidopsis thaliana (Mouse-ear cress) PE=2 SV=2	Alpha-expansin 1, putative GN=RCOM_0837240 OS=Ricinus communis (Castor bean) PE=3 SV=1	Alpha-expansin 1 precursor, putative [Ricinus communis]	Ziziphus jujuba alpha-expansin mRNA, complete cds
comp88321_c1	1.55e-15	2.10671	up	--	--	--	--	--	Predicted protein GN=POPTRDRAFT_784359 OS=Populus trichocarpa (Western balsam poplar) PE=4 SV=1	Ankyrin repeat and KH domain-containing protein 1 [Theobroma cacao]	Populus balsamifera isolate GIL14 haplotype B unknown protein gene, partial sequence >gi|335317548|gb|GU277461.1| Populus balsamifera isolate HAY07 haplotype B unknown protein gene, partial sequence
comp91664_c1	1.55e-15	5.23062	up	--	--	Cellular Component: mitochondrion (GO:0005739);;	--	--	Uncharacterized protein OS=Glycine max (Soybean) PE=4 SV=1	Uncharacterized protein TCM_014581 [Theobroma cacao]	PREDICTED: Vitis vinifera uncharacterized LOC100246199 (LOC100246199), mRNA
comp92487_c1	2.66e-15	2.26064	up	--	--	Cellular Component: membrane (GO:0016020);; Cellular Component: cytoplasmic membrane-bounded vesicle (GO:0016023);;	--	--	Putative uncharacterized protein GN=VIT_00s0226g00100 OS=Vitis vinifera (Grape) PE=4 SV=1	unnamed protein product [Vitis vinifera]	Ricinus communis conserved hypothetical protein, mRNA
comp92503_c0	2.66e-15	1.74181	up	--	--	Biological Process: fatty acid catabolic process (GO:0009062);; Biological Process: flavonoid biosynthetic process (GO:0009813);; Biological Process: response to organic substance (GO:0010033);; Molecular Function: UDP-glucosyltransferase activity (GO:0035251);; Cellular Component: intracellular part (GO:0044424);; Biological Process: pigment biosynthetic process (GO:0046148);; Molecular Function…	--	UDP-glycosyltransferase 89B1 GN=UGT89B1 OS=Arabidopsis thaliana (Mouse-ear cress) PE=2 SV=2	Uncharacterized protein GN=PRUPE_ppa018626mg OS=Prunus persica (Peach) PE=4 SV=1	hypothetical protein PRUPE_ppa018626mg [Prunus persica]	Ricinus communis UDP-glucosyltransferase, putative, mRNA
comp81775_c0	3.66e-15	2.16232	up	[GER]	--	Cellular Component: membrane (GO:0016020);; Cellular Component: cytoplasmic membrane-bounded vesicle (GO:0016023);;	--	--	Putative uncharacterized protein GN=RCOM_0923270 OS=Ricinus communis (Castor bean) PE=4 SV=1	conserved hypothetical protein [Ricinus communis]	PREDICTED: Cicer arietinum uncharacterized LOC101490492 (LOC101490492), mRNA
comp88173_c0	4.33e-15	3.20246	up	--	--	Molecular Function: protein binding (GO:0005515);; Biological Process: transcription, DNA-dependent (GO:0006351);; Biological Process: response to stress (GO:0006950);; Biological Process: response to abiotic stimulus (GO:0009628);; Biological Process: response to hormone stimulus (GO:0009725);; Biological Process: post-embryonic development (GO:0009791);; Biological Process: cellular process (GO…	--	Auxin-responsive protein IAA15 GN=OSJNBa0029B02.19 OS=Oryza sativa subsp. japonica (Rice) PE=2 SV=1	Uncharacterized protein OS=Musa acuminata subsp. malaccensis (Wild banana) PE=4 SV=1	IAA type protein [Elaeis guineensis]	--
comp82342_c1	4.55e-15	1.91971	up	--	--	Biological Process: response to reactive oxygen species (GO:0000302);; Biological Process: immune effector process (GO:0002252);; Molecular Function: sequence-specific DNA binding transcription factor activity (GO:0003700);; Molecular Function: protein binding (GO:0005515);; Cellular Component: nucleus (GO:0005634);; Cellular Component: cytoplasm (GO:0005737);; Biological Process: nitric oxide me…	--	Probable WRKY transcription factor 70 GN=WRKY70 OS=Arabidopsis thaliana (Mouse-ear cress) PE=2 SV=1	Uncharacterized protein GN=PRUPE_ppa026125mg OS=Prunus persica (Peach) PE=4 SV=1	WRKY transcription factor 57.1 [Jatropha curcas]	TSA: Jatropha curcas Unigene7082_JC-CK_1A transcribed RNA sequence
comp82703_c0	6.99e-15	2.37521	up	--	--	Molecular Function: triglyceride lipase activity (GO:0004806);; Cellular Component: lipid particle (GO:0005811);; Biological Process: protein targeting to membrane (GO:0006612);; Molecular Function: phosphatidylcholine 1-acylhydrolase activity (GO:0008970);; Biological Process: response to UV (GO:0009411);; Cellular Component: chloroplast (GO:0009507);; Cellular Component: chloroplast stroma (GO:…	--	Phospholipase A1-Igamma2, chloroplastic (Precursor) GN=At2g30550 OS=Arabidopsis thaliana (Mouse-ear cress) PE=1 SV=2	Predicted protein GN=POPTRDRAFT_754236 OS=Populus trichocarpa (Western balsam poplar) PE=2 SV=1	Alpha/beta-Hydrolases superfamily protein [Theobroma cacao]	Populus trichocarpa predicted protein, mRNA
comp87796_c0	7.99e-15	3.6807	up	--	--	--	--	--	Cell wall-associated hydrolase (Fragment) GN=MTR_069s1001 OS=Medicago truncatula (Barrel medic) PE=4 SV=1	Cell wall-associated hydrolase, partial [Medicago truncatula]	TSA: Alexandrium tamarense Atam88202 transcribed RNA sequence
comp85416_c0	1.27e-14	2.56661	up	--	--	Cellular Component: nucleus (GO:0005634);; Biological Process: auxin mediated signaling pathway (GO:0009734);; Biological Process: cytokinin mediated signaling pathway (GO:0009736);; Biological Process: response to abscisic acid stimulus (GO:0009737);; Molecular Function: water channel activity (GO:0015250);; Molecular Function: identical protein binding (GO:0042802);; Cellular Component: intrace…	--	Protein BREVIS RADIX GN=BRX OS=Arabidopsis thaliana (Mouse-ear cress) PE=1 SV=2	Putative uncharacterized protein GN=VIT_02s0033g00590 OS=Vitis vinifera (Grape) PE=4 SV=1	PREDICTED: protein BREVIS RADIX [Vitis vinifera]	Populus trichocarpa predicted protein, mRNA
comp92825_c1	2.96e-14	1.81762	up	[G]	Carbohydrate transport and metabolism	Biological Process: polysaccharide biosynthetic process (GO:0000271);; Cellular Component: extracellular region (GO:0005576);; Biological Process: pattern specification process (GO:0007389);; Biological Process: regulation of cell size (GO:0008361);; Biological Process: defense response, incompatible interaction (GO:0009814);; Biological Process: auxin polar transport (GO:0009926);; Biological Pr…	K01728|0.0|pop:POPTR_547984|hypothetical protein	Probable pectate lyase 1 (Precursor) GN=At1g04680 OS=Arabidopsis thaliana (Mouse-ear cress) PE=2 SV=2	Predicted protein GN=POPTRDRAFT_547984 OS=Populus trichocarpa (Western balsam poplar) PE=2 SV=1	Pectin lyase-like superfamily protein [Theobroma cacao]	PREDICTED: Vitis vinifera pectate lyase PL1-like (PL1), mRNA
comp56004_c0	3.08e-14	5.10904	up	--	--	Molecular Function: DNA binding (GO:0003677);; Molecular Function: sequence-specific DNA binding transcription factor activity (GO:0003700);; Molecular Function: protein binding (GO:0005515);; Cellular Component: nucleus (GO:0005634);; Cellular Component: cytoplasm (GO:0005737);; Cellular Component: mitochondrion (GO:0005739);; Cellular Component: vacuole (GO:0005773);; Cellular Component: plasti…	--	Transcription factor bHLH135 GN=At1g74500 OS=Arabidopsis thaliana (Mouse-ear cress) PE=1 SV=1	Uncharacterized protein GN=PGSC0003DMG400006893 OS=Solanum tuberosum (Potato) PE=4 SV=1	PREDICTED: transcription factor bHLH135-like [Solanum lycopersicum]	PREDICTED: Solanum lycopersicum transcription factor bHLH135-like (LOC101266898), mRNA
comp67775_c0	4.97e-14	2.34159	up	--	--	Molecular Function: carboxylesterase activity (GO:0004091);; Molecular Function: peroxidase activity (GO:0004601);; Cellular Component: cell wall (GO:0005618);; Cellular Component: nucleus (GO:0005634);; Biological Process: lipid metabolic process (GO:0006629);; Biological Process: response to oxidative stress (GO:0006979);; Biological Process: multicellular organismal development (GO:0007275);; …	--	GDSL esterase/lipase At4g16230 (Precursor) GN=At4g16230 OS=Arabidopsis thaliana (Mouse-ear cress) PE=3 SV=2	Zinc finger protein, putative GN=RCOM_1000640 OS=Ricinus communis (Castor bean) PE=4 SV=1	PREDICTED: GDSL esterase/lipase At4g16230-like [Vitis vinifera]	PREDICTED: Vitis vinifera GDSL esterase/lipase At4g16230-like (LOC100251646), mRNA
comp72852_c1	5.41e-14	1.82297	up	[O]	Posttranslational modification, protein turnover, chaperones	Biological Process: maltose metabolic process (GO:0000023);; Molecular Function: glutathione transferase activity (GO:0004364);; Molecular Function: lactoylglutathione lyase activity (GO:0004462);; Cellular Component: nucleus (GO:0005634);; Cellular Component: vacuolar membrane (GO:0005774);; Cellular Component: Golgi apparatus (GO:0005794);; Cellular Component: cytosol (GO:0005829);; Cellular Co…	--	Probable glutathione S-transferase parA GN=PARA OS=Nicotiana tabacum (Common tobacco) PE=2 SV=1	Glutathione-S-transferase tau 1 GN=GSTU1 OS=Hevea brasiliensis (Para rubber tree) PE=2 SV=1	glutathione-S-transferase tau 1 [Hevea brasiliensis]	Mesembryanthemum crystallinum clone R6-R37 glutathione S-transferase mRNA, complete cds
comp82404_c1	1.52e-13	1.61325	up	--	--	Biological Process: response to hypoxia (GO:0001666);; Molecular Function: iron ion binding (GO:0005506);; Cellular Component: nucleus (GO:0005634);; Cellular Component: cytosol (GO:0005829);; Cellular Component: plasma membrane (GO:0005886);; Biological Process: systemic acquired resistance, salicylic acid mediated signaling pathway (GO:0009862);; Molecular Function: heteropolysaccharide binding…	K08967|3e-91|pop:POPTR_720244|hypothetical protein	1,2-dihydroxy-3-keto-5-methylthiopentene dioxygenase 2 GN=VIT_05s0020g04080 OS=Vitis vinifera (Grape) PE=2 SV=1	1,2-dihydroxy-3-keto-5-methylthiopentene dioxygenase GN=ARD OS=Solanum tuberosum (Potato) PE=2 SV=1	unnamed protein product [Vitis vinifera]	PREDICTED: Vitis vinifera submergence induced protein 2-like (SIP), mRNA
comp86552_c0	1.72e-13	3.67969	up	--	--	Cellular Component: extracellular region (GO:0005576);; Biological Process: phloem or xylem histogenesis (GO:0010087);; Biological Process: meristem development (GO:0048507);;	--	TDIFp (Precursor) GN=TDIF OS=Zinnia violacea (Garden zinnia) PE=1 SV=1	Predicted protein GN=POPTRDRAFT_639958 OS=Populus trichocarpa (Western balsam poplar) PE=4 SV=1	Uncharacterized protein TCM_020348 [Theobroma cacao]	--
comp91355_c0	1.73e-13	1.68164	up	--	--	Cellular Component: ubiquitin ligase complex (GO:0000151);; Molecular Function: ubiquitin-protein ligase activity (GO:0004842);; Molecular Function: protein binding (GO:0005515);; Cellular Component: cytoplasm (GO:0005737);; Biological Process: signal transduction (GO:0007165);; Biological Process: response to abiotic stimulus (GO:0009628);; Biological Process: post-embryonic development (GO:0009…	--	U-box domain-containing protein 26 GN=PUB26 OS=Arabidopsis thaliana (Mouse-ear cress) PE=2 SV=1	Uncharacterized protein GN=PGSC0003DMG400025884 OS=Solanum tuberosum (Potato) PE=4 SV=1	PREDICTED: U-box domain-containing protein 25-like [Solanum lycopersicum]	PREDICTED: Vitis vinifera U-box domain-containing protein 26-like (LOC100264205), mRNA
comp85853_c0	1.75e-13	1.58769	up	--	--	Biological Process: tryptophan biosynthetic process (GO:0000162);; Molecular Function: sequence-specific DNA binding transcription factor activity (GO:0003700);; Molecular Function: signal transducer activity (GO:0004871);; Cellular Component: nucleus (GO:0005634);; Biological Process: glycolysis (GO:0006096);; Biological Process: regulation of transcription, DNA-dependent (GO:0006355);; Biologic…	K14494|0.0|vvi:100253268|hypothetical protein LOC100253268	DELLA protein GAI GN=GAI OS=Solanum lycopersicum (Tomato) PE=2 SV=1	Putative uncharacterized protein GN=VITISV_036639 OS=Vitis vinifera (Grape) PE=4 SV=1	PREDICTED: DELLA protein GAI1-like isoform 1 [Vitis vinifera]	Vitis vinifera contig VV78X082660.9, whole genome shotgun sequence
comp88513_c0	1.76e-13	2.10254	up	[P]	Inorganic ion transport and metabolism	Biological Process: transition metal ion transport (GO:0000041);; Biological Process: oligopeptide transport (GO:0006857);; Molecular Function: secondary active sulfate transmembrane transporter activity (GO:0008271);; Biological Process: sulfate transport (GO:0008272);; Cellular Component: plasmodesma (GO:0009506);; Cellular Component: chloroplast (GO:0009507);; Biological Process: indoleacetic …	--	Probable sulfate transporter 3.4 GN=SULTR3;4 OS=Arabidopsis thaliana (Mouse-ear cress) PE=2 SV=1	Putative uncharacterized protein GN=VIT_09s0002g04780 OS=Vitis vinifera (Grape) PE=2 SV=1	PREDICTED: probable sulfate transporter 3.4-like isoform 2 [Vitis vinifera]	PREDICTED: Vitis vinifera probable sulfate transporter 3.4-like, transcript variant 1 (LOC100267000), mRNA
comp89920_c0	2.41e-13	3.26707	up	--	--	Biological Process: polysaccharide biosynthetic process (GO:0000271);; Cellular Component: lytic vacuole (GO:0000323);; Molecular Function: protein binding (GO:0005515);; Cellular Component: mitochondrion (GO:0005739);; Cellular Component: endoplasmic reticulum (GO:0005783);; Biological Process: asymmetric cell division (GO:0008356);; Biological Process: regulation of cell size (GO:0008361);; Bio…	K13947|1e-162|vvi:100263725|hypothetical protein LOC100263725	Auxin efflux carrier component 1 GN=PIN1 OS=Arabidopsis thaliana (Mouse-ear cress) PE=1 SV=1	Putative uncharacterized protein GN=VIT_08s0040g01230 OS=Vitis vinifera (Grape) PE=4 SV=1	unnamed protein product [Vitis vinifera]	TSA: Prunus avium Pa_00677 transcribed RNA sequence
comp83171_c0	2.54e-13	2.75267	up	--	--	Cellular Component: membrane (GO:0016020);;	--	Probable membrane-associated kinase regulator 6 GN=MAKR6 OS=Arabidopsis thaliana (Mouse-ear cress) PE=2 SV=1	Putative uncharacterized protein GN=VIT_16s0050g01870 OS=Vitis vinifera (Grape) PE=2 SV=1	PREDICTED: probable membrane-associated kinase regulator 6-like [Vitis vinifera]	PREDICTED: Glycine max probable membrane-associated kinase regulator 6-like (LOC100803567), mRNA
comp89306_c0	2.86e-13	1.68418	up	--	--	Cellular Component: mitochondrion (GO:0005739);; Biological Process: heat acclimation (GO:0010286);; Biological Process: cellular metabolic process (GO:0044237);;	--	--	Putative uncharacterized protein GN=VIT_02s0154g00410 OS=Vitis vinifera (Grape) PE=4 SV=1	PREDICTED: uncharacterized protein LOC100262529 [Vitis vinifera]	--
comp93557_c0	4.34e-13	1.61497	up	--	--	Molecular Function: signal transducer activity (GO:0004871);; Cellular Component: late endosome (GO:0005770);; Cellular Component: plasma membrane (GO:0005886);; Biological Process: response to light stimulus (GO:0009416);; Biological Process: anatomical structure morphogenesis (GO:0009653);; Biological Process: positive regulation of flower development (GO:0009911);; Biological Process: positive…	--	BTB/POZ domain-containing protein NPY2 GN=NPY2 OS=Arabidopsis thaliana (Mouse-ear cress) PE=2 SV=1	Putative uncharacterized protein GN=VIT_07s0129g00250 OS=Vitis vinifera (Grape) PE=4 SV=1	PREDICTED: BTB/POZ domain-containing protein NPY2-like [Vitis vinifera]	PREDICTED: Vitis vinifera BTB/POZ domain-containing protein NPY2-like (LOC100257621), mRNA
comp85916_c1	4.42e-13	3.0427	up	--	--	Molecular Function: structural constituent of cell wall (GO:0005199);; Cellular Component: extracellular region (GO:0005576);; Cellular Component: cytosol (GO:0005829);; Biological Process: syncytium formation (GO:0006949);; Cellular Component: plant-type cell wall (GO:0009505);; Cellular Component: plasmodesma (GO:0009506);; Cellular Component: chloroplast (GO:0009507);; Biological Process: plan…	--	Expansin-A1 (Precursor) GN=F10D13_18 OS=Arabidopsis thaliana (Mouse-ear cress) PE=2 SV=1	Putative uncharacterized protein PtEXPA3 GN=PtEXPA3 OS=Populus trichocarpa (Western balsam poplar) PE=2 SV=1	hypothetical protein POPTRDRAFT_659295 [Populus trichocarpa]	Vitis vinifera clone SS0ACG48YE19
comp68942_c0	4.6e-13	3.04126	up	--	--	Biological Process: respiratory burst involved in defense response (GO:0002679);; Molecular Function: DNA binding (GO:0003677);; Molecular Function: sequence-specific DNA binding transcription factor activity (GO:0003700);; Cellular Component: nucleus (GO:0005634);; Biological Process: transcription, DNA-dependent (GO:0006351);; Biological Process: response to cold (GO:0009409);; Cellular Compone…	--	Pathogenesis-related genes transcriptional activator PTI5 GN=PTI5 OS=Solanum lycopersicum (Tomato) PE=2 SV=1	Ethylene-responsive transcription factor GN=MTR_2g015040 OS=Medicago truncatula (Barrel medic) PE=4 SV=1	PREDICTED: pathogenesis-related genes transcriptional activator PTI5-like [Cicer arietinum]	Vitis pseudoreticulata ERF3 transcription factor mRNA, complete cds
comp72350_c1	5.49e-13	1.78317	up	--	--	Cellular Component: nucleus (GO:0005634);; Cellular Component: vacuolar membrane (GO:0005774);; Biological Process: response to aluminum ion (GO:0010044);; Biological Process: stomatal movement (GO:0010118);; Cellular Component: endomembrane system (GO:0012505);; Molecular Function: malate transmembrane transporter activity (GO:0015140);; Biological Process: malate transport (GO:0015743);;	--	Aluminum-activated malate transporter 2 GN=ALMT2 OS=Arabidopsis thaliana (Mouse-ear cress) PE=2 SV=2	Predicted protein GN=POPTRDRAFT_879661 OS=Populus trichocarpa (Western balsam poplar) PE=4 SV=1	predicted protein [Populus trichocarpa]	Populus trichocarpa predicted protein, mRNA
comp93401_c0	6.44e-13	1.55925	up	--	--	Cellular Component: cytosol (GO:0005829);; Biological Process: amino acid transport (GO:0006865);; Cellular Component: chloroplast (GO:0009507);; Biological Process: response to organic substance (GO:0010033);; Biological Process: response to UV-B (GO:0010224);; Molecular Function: abscisic acid glucosyltransferase activity (GO:0010294);; Biological Process: brassinosteroid metabolic process (GO:…	--	UDP-glycosyltransferase 73C3 GN=UGT73C3 OS=Arabidopsis thaliana (Mouse-ear cress) PE=2 SV=1	Putative uncharacterized protein GN=VIT_08s0007g04590 OS=Vitis vinifera (Grape) PE=4 SV=1	PREDICTED: UDP-glycosyltransferase 73C2 [Vitis vinifera]	PREDICTED: Solanum lycopersicum UDP-glycosyltransferase 73C3-like (LOC101244676), mRNA
comp90908_c0	9.58e-13	1.5899	up	--	--	Molecular Function: magnesium ion binding (GO:0000287);; Molecular Function: glutathione synthase activity (GO:0004363);; Molecular Function: ATP binding (GO:0005524);; Cellular Component: cytosol (GO:0005829);; Biological Process: glutathione biosynthetic process (GO:0006750);; Biological Process: toxin catabolic process (GO:0009407);; Cellular Component: chloroplast (GO:0009507);; Biological Pr…	K01920|1e-176|vvi:100254472|hypothetical protein LOC100254472	Glutathione synthetase, chloroplastic (Precursor) GN=GSH2 OS=Solanum lycopersicum (Tomato) PE=2 SV=1	Uncharacterized protein GN=PRUPE_ppa003677mg OS=Prunus persica (Peach) PE=4 SV=1	hypothetical protein PRUPE_ppa003677mg [Prunus persica]	PREDICTED: Vitis vinifera glutathione synthetase, chloroplastic-like (LOC100254472), mRNA
comp94794_c0	1.06e-12	1.64754	up	--	--	Cellular Component: plasma membrane (GO:0005886);; Biological Process: tryptophan catabolic process (GO:0006569);; Biological Process: iron ion transport (GO:0006826);; Biological Process: response to mechanical stimulus (GO:0009612);; Biological Process: indoleacetic acid biosynthetic process (GO:0009684);; Biological Process: trichoblast differentiation (GO:0010054);; Biological Process: cellul…	--	Arabinogalactan peptide 20 (Precursor) GN=AGP20 OS=Arabidopsis thaliana (Mouse-ear cress) PE=3 SV=1	Putative uncharacterized protein GN=POPTRDRAFT_572354 OS=Populus trichocarpa (Western balsam poplar) PE=4 SV=1	hypothetical protein POPTRDRAFT_572354 [Populus trichocarpa]	TSA: Jatropha curcas Unigene3410_JC-CK_1A transcribed RNA sequence
comp48497_c0	1.13e-12	2.50851	up	--	--	--	--	--	Putative uncharacterized protein GN=VIT_01s0011g00120 OS=Vitis vinifera (Grape) PE=4 SV=1	PREDICTED: uncharacterized protein LOC100266436 [Vitis vinifera]	PREDICTED: Vitis vinifera uncharacterized LOC100266436 (LOC100266436), mRNA
comp85077_c1	1.18e-12	1.89939	up	[TZDR]	--	Molecular Function: calcium ion binding (GO:0005509);; Cellular Component: cell wall (GO:0005618);; Cellular Component: cytoplasm (GO:0005737);; Cellular Component: cytosol (GO:0005829);; Biological Process: response to abiotic stimulus (GO:0009628);; Biological Process: gibberellin biosynthetic process (GO:0009686);; Biological Process: gibberellic acid mediated signaling pathway (GO:0009740);; …	--	Calmodulin GN=cam OS=Saccharina japonica (Sweet kelp) PE=2 SV=1	Putative uncharacterized protein GN=VITISV_037818 OS=Vitis vinifera (Grape) PE=2 SV=1	PREDICTED: calmodulin-like [Vitis vinifera]	PREDICTED: Vitis vinifera calmodulin-like (LOC100263658), mRNA
comp89920_c1	1.49e-12	2.00511	up	[R]	General function prediction only	Biological Process: polysaccharide biosynthetic process (GO:0000271);; Molecular Function: protein binding (GO:0005515);; Cellular Component: cytoplasm (GO:0005737);; Cellular Component: mitochondrion (GO:0005739);; Cellular Component: endoplasmic reticulum (GO:0005783);; Biological Process: regulation of cell size (GO:0008361);; Biological Process: nucleotide biosynthetic process (GO:0009165);; …	K13947|0.0|vvi:100263725|hypothetical protein LOC100263725	Probable auxin efflux carrier component 1b GN=OsJ_32878 OS=Oryza sativa subsp. japonica (Rice) PE=2 SV=1	Putative uncharacterized protein GN=VIT_08s0040g01230 OS=Vitis vinifera (Grape) PE=4 SV=1	PREDICTED: probable auxin efflux carrier component 1c-like isoform 2 [Vitis vinifera]	PREDICTED: Vitis vinifera probable auxin efflux carrier component 1c-like, transcript variant 2 (LOC100263725), mRNA
comp87241_c0	1.53e-12	1.53574	up	[Q]	Secondary metabolites biosynthesis, transport and catabolism	Molecular Function: iron ion binding (GO:0005506);; Cellular Component: extracellular region (GO:0005576);; Cellular Component: vacuolar membrane (GO:0005774);; Cellular Component: endoplasmic reticulum (GO:0005783);; Cellular Component: Golgi apparatus (GO:0005794);; Cellular Component: plasma membrane (GO:0005886);; Molecular Function: electron carrier activity (GO:0009055);; Biological Process…	K00487|0.0|pop:POPTR_584578|C4H3	Trans-cinnamate 4-monooxygenase GN=CYP73A12 OS=Zinnia violacea (Garden zinnia) PE=2 SV=1	Cinnamate 4-hydroxylase GN=C4H2 OS=Lonicera japonica (Japanese honeysuckle) PE=2 SV=1	cinnamate 4-hydroxylase [Lonicera japonica]	Nicotiana tabacum elicitor-inducible cytochrome P450 (CYP73A28) mRNA, complete cds
comp91968_c1	1.91e-12	1.85285	up	[RTKL]	--	Molecular Function: nucleotide binding (GO:0000166);; Molecular Function: protein serine/threonine kinase activity (GO:0004674);; Molecular Function: protein tyrosine kinase activity (GO:0004713);; Molecular Function: ATP binding (GO:0005524);; Cellular Component: plasma membrane (GO:0005886);; Biological Process: response to stress (GO:0006950);; Cellular Component: plasmodesma (GO:0009506);; Bi…	--	Inactive protein kinase SELMODRAFT_444075 GN=SELMODRAFT_444075 OS=Selaginella moellendorffii (Spikemoss) PE=2 SV=1	ATP binding protein, putative GN=RCOM_0312960 OS=Ricinus communis (Castor bean) PE=4 SV=1	ATP binding protein, putative [Ricinus communis]	PREDICTED: Vitis vinifera inactive protein kinase SELMODRAFT_444075-like, transcript variant 2 (LOC100244602), mRNA
comp93711_c2	2.15e-12	1.52774	up	[R]	General function prediction only	Cellular Component: mitochondrion (GO:0005739);; Cellular Component: cytosol (GO:0005829);; Biological Process: response to symbiotic fungus (GO:0009610);; Molecular Function: oxidoreductase activity, acting on single donors with incorporation of molecular oxygen, incorporation of two atoms of oxygen (GO:0016702);; Molecular Function: nitronate monooxygenase activity (GO:0018580);; Biological Pro…	--	--	2-nitropropane dioxygenase-like protein GN=MTR_3g069190 OS=Medicago truncatula (Barrel medic) PE=4 SV=1	Aldolase-type TIM barrel family protein isoform 1 [Theobroma cacao]	PREDICTED: Solanum lycopersicum probable nitronate monooxygenase-like (LOC101251627), mRNA
comp82659_c0	2.52e-12	4.14992	up	--	--	Molecular Function: protein binding (GO:0005515);; Cellular Component: nucleus (GO:0005634);; Cellular Component: nucleoplasm (GO:0005654);; Cellular Component: mitochondrion (GO:0005739);; Cellular Component: plastid (GO:0009536);; Biological Process: response to auxin stimulus (GO:0009733);; Biological Process: response to brassinosteroid stimulus (GO:0009741);; Biological Process: determinatio…	K13944|1e-100|rcu:RCOM_0993260|LOB domain-containing protein, putative	LOB domain-containing protein 16 GN=MHK10.15 OS=Arabidopsis thaliana (Mouse-ear cress) PE=2 SV=1	LOB domain-containing protein, putative GN=RCOM_0993260 OS=Ricinus communis (Castor bean) PE=4 SV=1	LOB domain-containing protein, putative [Ricinus communis]	Ricinus communis LOB domain-containing protein, putative, mRNA
comp82921_c0	2.79e-12	1.70945	up	--	--	Biological Process: polysaccharide biosynthetic process (GO:0000271);; Biological Process: cell fate specification (GO:0001708);; Molecular Function: DNA binding (GO:0003677);; Molecular Function: sequence-specific DNA binding transcription factor activity (GO:0003700);; Molecular Function: acid phosphatase activity (GO:0003993);; Molecular Function: protein serine/threonine phosphatase activity …	--	Auxin-responsive protein IAA16 GN=IAA16 OS=Arabidopsis thaliana (Mouse-ear cress) PE=1 SV=1	Auxin-responsive protein GN=Aux7 OS=Gossypium hirsutum (Upland cotton) PE=2 SV=1	auxin-responsive protein [Gossypium hirsutum]	Cucumis sativus mRNA expressed in cucumber hypocotyls, complete cds
comp56004_c1	3.26e-12	5.71071	up	--	--	Molecular Function: DNA binding (GO:0003677);; Molecular Function: sequence-specific DNA binding transcription factor activity (GO:0003700);; Molecular Function: protein binding (GO:0005515);; Cellular Component: nucleus (GO:0005634);; Cellular Component: cytoplasm (GO:0005737);; Cellular Component: mitochondrion (GO:0005739);; Cellular Component: plastid (GO:0009536);; Biological Process: brassi…	--	Transcription factor bHLH135 GN=At1g74500 OS=Arabidopsis thaliana (Mouse-ear cress) PE=1 SV=1	Uncharacterized protein GN=PGSC0003DMG400001418 OS=Solanum tuberosum (Potato) PE=4 SV=1	transcription factor style2.1 [Solanum lycopersicum]	Ricinus communis transcription regulator, putative, mRNA
comp84979_c0	4e-12	2.10584	up	--	--	Cellular Component: mitochondrion (GO:0005739);; Cellular Component: chloroplast (GO:0009507);; Cellular Component: chromoplast (GO:0009509);; Biological Process: abscisic acid biosynthetic process (GO:0009688);; Biological Process: carotenoid biosynthetic process (GO:0016117);; Biological Process: carotene biosynthetic process (GO:0016120);; Biological Process: xanthophyll biosynthetic process (…	K06443|0.0|pop:POPTR_679879|lycopene beta cyclase	Capsanthin/capsorubin synthase, chromoplast (Precursor) GN=CCS OS=Citrus sinensis (Sweet orange) PE=3 SV=1	Neoxanthin synthase GN=NXS OS=Camellia nitidissima PE=2 SV=1	neoxanthin synthase [Camellia nitidissima]	Camellia nitidissima neoxanthin synthase (NXS) mRNA, complete cds
comp92369_c0	4.63e-12	2.439	up	--	--	Cellular Component: nucleolus (GO:0005730);; Biological Process: signal transduction (GO:0007165);; Biological Process: response to endogenous stimulus (GO:0009719);; Biological Process: response to organic substance (GO:0010033);;	--	--	Predicted protein GN=POPTRDRAFT_864864 OS=Populus trichocarpa (Western balsam poplar) PE=4 SV=1	Poly polymerase 1, putative [Theobroma cacao]	--
comp79653_c0	4.64e-12	1.84214	up	[Z]	Cytoskeleton	Biological Process: microtubule cytoskeleton organization (GO:0000226);; Biological Process: cell morphogenesis involved in differentiation (GO:0000904);; Biological Process: cytokinesis (GO:0000910);; Molecular Function: microtubule motor activity (GO:0003777);; Molecular Function: ATP binding (GO:0005524);; Cellular Component: microtubule (GO:0005874);; Cellular Component: microtubule associate…	K10401|0.0|rcu:RCOM_0188570|Chromosome-associated kinesin KIF4A, putative	125 kDa kinesin-related protein GN=TKRP125 OS=Nicotiana tabacum (Common tobacco) PE=1 SV=1	Putative uncharacterized protein GN=VIT_07s0205g00140 OS=Vitis vinifera (Grape) PE=3 SV=1	PREDICTED: kinesin-like protein KIF19-like [Vitis vinifera]	PREDICTED: Vitis vinifera kinesin-like protein KIF19-like (LOC100854756), mRNA
comp60993_c0	5.51e-12	1.63614	up	--	--	Molecular Function: nucleotide binding (GO:0000166);; Molecular Function: binding (GO:0005488);; Biological Process: proteolysis (GO:0006508);; Biological Process: multicellular organismal development (GO:0007275);; Biological Process: gamete generation (GO:0007276);; Cellular Component: thylakoid (GO:0009579);; Cellular Component: membrane (GO:0016020);; Biological Process: cellular component or…	--	26S protease regulatory subunit 6A homolog OS=Oryza sativa subsp. japonica (Rice) PE=2 SV=2	ATP binding protein, putative GN=RCOM_0853490 OS=Ricinus communis (Castor bean) PE=4 SV=1	PREDICTED: uncharacterized protein LOC100252565 [Vitis vinifera]	PREDICTED: Solanum lycopersicum ATP-dependent zinc metalloprotease FtsH 2-like (LOC101247583), mRNA
comp90635_c0	5.6e-12	1.51489	up	--	--	Biological Process: maltose biosynthetic process (GO:0000024);; Biological Process: polysaccharide biosynthetic process (GO:0000271);; Biological Process: response to molecule of bacterial origin (GO:0002237);; Molecular Function: protein kinase activity (GO:0004672);; Molecular Function: protein serine/threonine kinase activity (GO:0004674);; Molecular Function: protein binding (GO:0005515);; Mo…	--	Leucine-rich repeat receptor-like protein kinase TDR (Precursor) GN=TDR OS=Arabidopsis thaliana (Mouse-ear cress) PE=1 SV=1	Uncharacterized protein GN=PGSC0003DMG400018849 OS=Solanum tuberosum (Potato) PE=4 SV=1	Leucine-rich repeat protein kinase family protein isoform 1 [Theobroma cacao]	PREDICTED: Solanum lycopersicum leucine-rich repeat receptor-like protein kinase TDR-like (LOC101263386), mRNA
comp82742_c0	8.17e-12	2.66616	up	--	--	Biological Process: intracellular protein transport (GO:0006886);; Cellular Component: chloroplast (GO:0009507);; Biological Process: vesicle-mediated transport (GO:0016192);; Molecular Function: kinase activity (GO:0016301);; Cellular Component: membrane coat (GO:0030117);; Biological Process: primary metabolic process (GO:0044238);; Biological Process: cellular macromolecule metabolic process (…	--	Microtubule-associated protein TORTIFOLIA1 GN=T24A18.10 OS=Arabidopsis thaliana (Mouse-ear cress) PE=1 SV=2	Putative uncharacterized protein GN=VIT_01s0026g01020 OS=Vitis vinifera (Grape) PE=4 SV=1	unnamed protein product [Vitis vinifera]	PREDICTED: Vitis vinifera microtubule-associated protein SPIRAL2-like (LOC100260313), mRNA
comp77033_c0	8.5e-12	2.48711	up	--	--	Biological Process: MAPK cascade (GO:0000165);; Molecular Function: DNA binding (GO:0003677);; Molecular Function: sequence-specific DNA binding transcription factor activity (GO:0003700);; Molecular Function: calmodulin binding (GO:0005516);; Cellular Component: nucleus (GO:0005634);; Cellular Component: cytoplasm (GO:0005737);; Biological Process: regulation of transcription, DNA-dependent (GO:…	K14431|0.0|vvi:100262335|hypothetical protein LOC100262335	Transcription factor TGA2 GN=MOJ9.12 OS=Arabidopsis thaliana (Mouse-ear cress) PE=1 SV=1	Putative uncharacterized protein GN=VIT_08s0007g06160 OS=Vitis vinifera (Grape) PE=4 SV=1	BZIP transcription factor family protein [Theobroma cacao]	PREDICTED: Fragaria vesca subsp. vesca transcription factor HBP-1b(c1)-like (LOC101297896), mRNA
comp56826_c0	9.39e-12	1.66552	up	--	--	Molecular Function: protein binding (GO:0005515);; Cellular Component: mitochondrial inner membrane (GO:0005743);; Biological Process: response to cold (GO:0009409);; Molecular Function: alternative oxidase activity (GO:0009916);; Cellular Component: integral to membrane (GO:0016021);; Biological Process: electron transport chain (GO:0022900);; Biological Process: mitochondria-nucleus signaling p…	K00540|0.0|ath:AT3G22370|AOX1A	Ubiquinol oxidase 1, mitochondrial (Precursor) GN=AOX1 OS=Nicotiana tabacum (Common tobacco) PE=1 SV=1	Ubiquinol oxidase GN=AOX OS=Nicotiana tabacum (Common tobacco) PE=1 SV=1	alternative oxidase [Nicotiana tabacum]	Daucus carota mitochondrial alternative oxidase 1a (AOX1a) mRNA, complete cds; nuclear gene for mitochondrial product
comp54850_c0	1.37e-11	1.60592	up	[O]	Posttranslational modification, protein turnover, chaperones	Molecular Function: ubiquitin-protein ligase activity (GO:0004842);; Cellular Component: nucleus (GO:0005634);; Cellular Component: plasma membrane (GO:0005886);; Molecular Function: zinc ion binding (GO:0008270);; Cellular Component: chloroplast (GO:0009507);; Biological Process: pollen development (GO:0009555);; Biological Process: response to sucrose stimulus (GO:0009744);; Biological Process:…	--	RING-H2 finger protein ATL8 GN=ATL8 OS=Arabidopsis thaliana (Mouse-ear cress) PE=2 SV=2	Putative uncharacterized protein GN=VIT_18s0122g00870 OS=Vitis vinifera (Grape) PE=2 SV=1	RING/U-box superfamily protein, putative [Theobroma cacao]	PREDICTED: Vitis vinifera RING-H2 finger protein ATL80-like (LOC100266753), mRNA
comp57605_c1	1.79e-11	1.72312	up	[E]	Amino acid transport and metabolism	Molecular Function: transporter activity (GO:0005215);; Molecular Function: protein binding (GO:0005515);; Cellular Component: Golgi apparatus (GO:0005794);; Cellular Component: plasma membrane (GO:0005886);; Biological Process: nitrogen compound metabolic process (GO:0006807);; Biological Process: oligopeptide transport (GO:0006857);; Biological Process: response to water deprivation (GO:0009414…	--	Probable peptide/nitrate transporter At1g59740 GN=At1g59740 OS=Arabidopsis thaliana (Mouse-ear cress) PE=2 SV=1	Predicted protein GN=POPTRDRAFT_583466 OS=Populus trichocarpa (Western balsam poplar) PE=4 SV=1	predicted protein [Populus trichocarpa]	PREDICTED: Vitis vinifera probable peptide/nitrate transporter At1g59740-like (LOC100243755), mRNA
comp87914_c0	1.8e-11	3.65292	up	--	--	Molecular Function: protein binding (GO:0005515);; Cellular Component: intracellular (GO:0005622);; Biological Process: response to stress (GO:0006950);; Biological Process: metabolic process (GO:0008152);; Biological Process: response to abiotic stimulus (GO:0009628);; Biological Process: response to auxin stimulus (GO:0009733);; Biological Process: cellular process (GO:0009987);; Biological Pro…	--	Auxin-responsive protein IAA29 GN=IAA29 OS=Arabidopsis thaliana (Mouse-ear cress) PE=2 SV=2	Uncharacterized protein GN=PRUPE_ppa010871mg OS=Prunus persica (Peach) PE=4 SV=1	hypothetical protein PRUPE_ppa010871mg [Prunus persica]	TSA: Prunus avium Pa_04687 transcribed RNA sequence
comp90043_c0	1.82e-11	1.56452	up	[H]	Coenzyme transport and metabolism	Molecular Function: catalytic activity (GO:0003824);; Molecular Function: uroporphyrin-III C-methyltransferase activity (GO:0004851);; Biological Process: threonine catabolic process (GO:0006567);; Biological Process: metabolic process (GO:0008152);; Cellular Component: chloroplast (GO:0009507);; Biological Process: siroheme biosynthetic process (GO:0019354);; Biological Process: methylation (GO:…	--	Uroporphyrinogen-III C-methyltransferase GN=cobA OS=Cyanidium caldarium PE=3 SV=1	Uncharacterized protein GN=PRUPE_ppa007378mg OS=Prunus persica (Peach) PE=4 SV=1	hypothetical protein PRUPE_ppa007378mg [Prunus persica]	PREDICTED: Vitis vinifera siroheme synthase-like (LOC100852901), mRNA
comp94232_c0	1.87e-11	1.82688	up	[S]	Function unknown	Biological Process: cell fate specification (GO:0001708);; Molecular Function: protein binding (GO:0005515);; Biological Process: polysaccharide metabolic process (GO:0005976);; Biological Process: defense response (GO:0006952);; Biological Process: immune response (GO:0006955);; Biological Process: signal transduction (GO:0007165);; Biological Process: pattern specification process (GO:0007389);…	--	Probable LRR receptor-like serine/threonine-protein kinase At4g08850 (Precursor) GN=At4g08850 OS=Arabidopsis thaliana (Mouse-ear cress) PE=1 SV=3	Uncharacterized protein OS=Glycine max (Soybean) PE=4 SV=2	PREDICTED: probable LRR receptor-like serine/threonine-protein kinase At4g08850-like [Glycine max]	PREDICTED: Vitis vinifera probable leucine-rich repeat receptor-like protein kinase At1g35710-like (LOC100268107), mRNA
comp94111_c0	2.52e-11	2.26961	up	--	--	Biological Process: defense response to insect (GO:0002213);; Molecular Function: chitinase activity (GO:0004568);; Molecular Function: binding (GO:0005488);; Cellular Component: extracellular region (GO:0005576);; Cellular Component: cell wall (GO:0005618);; Biological Process: chitin catabolic process (GO:0006032);; Biological Process: flower development (GO:0009908);; Biological Process: cellu…	--	Sulfated surface glycoprotein 185 (Precursor) OS=Volvox carteri (Green alga) PE=1 SV=1	Uncharacterized protein GN=EMIHUDRAFT_454696 OS=Emiliania huxleyi CCMP1516 PE=4 SV=1	hypothetical protein EMIHUDRAFT_454696 [Emiliania huxleyi CCMP1516]	Aquilegia coerulea clone COL05-D05, complete sequence
comp93445_c0	2.77e-11	1.47378	up	--	--	--	--	Protein FAF-like, chloroplastic (Precursor) GN=At5g22090 OS=Arabidopsis thaliana (Mouse-ear cress) PE=2 SV=1	Putative uncharacterized protein GN=RCOM_1756120 OS=Ricinus communis (Castor bean) PE=4 SV=1	conserved hypothetical protein [Ricinus communis]	Populus trichocarpa predicted protein, mRNA
comp93045_c2	2.93e-11	1.6381	up	[Q]	Secondary metabolites biosynthesis, transport and catabolism	Biological Process: RNA splicing, via endonucleolytic cleavage and ligation (GO:0000394);; Molecular Function: copper ion binding (GO:0005507);; Cellular Component: extracellular region (GO:0005576);; Cellular Component: cell wall (GO:0005618);; Cellular Component: Golgi apparatus (GO:0005794);; Cellular Component: cytosol (GO:0005829);; Cellular Component: plasma membrane (GO:0005886);; Biologic…	--	Probable LRR receptor-like serine/threonine-protein kinase At1g63430 (Precursor) GN=At1g63430 OS=Arabidopsis thaliana (Mouse-ear cress) PE=1 SV=1	Uncharacterized protein OS=Musa acuminata subsp. malaccensis (Wild banana) PE=4 SV=1	hypothetical protein OsJ_06565 [Oryza sativa Japonica Group]	TSA: Triticum turgidum UCW_Tt-k21_contig_48269 transcribed RNA sequence
comp67663_c0	3.52e-11	2.87766	up	[P]	Inorganic ion transport and metabolism	Cellular Component: plasma membrane (GO:0005886);; Cellular Component: chloroplast (GO:0009507);; Cellular Component: plant-type vacuole membrane (GO:0009705);; Molecular Function: nitrate transmembrane transporter activity (GO:0015112);; Biological Process: nitrate transport (GO:0015706);; Cellular Component: integral to membrane (GO:0016021);; Biological Process: lateral root development (GO:00…	--	High affinity nitrate transporter 2.7 GN=NRT2.7 OS=Arabidopsis thaliana (Mouse-ear cress) PE=2 SV=1	Putative uncharacterized protein GN=VIT_14s0066g00850 OS=Vitis vinifera (Grape) PE=4 SV=1	PREDICTED: high affinity nitrate transporter 2.5-like [Vitis vinifera]	PREDICTED: Vitis vinifera high affinity nitrate transporter 2.5-like (LOC100261203), mRNA
comp81679_c0	3.52e-11	2.87766	up	--	--	Biological Process: MAPK cascade (GO:0000165);; Biological Process: response to molecule of bacterial origin (GO:0002237);; Biological Process: respiratory burst involved in defense response (GO:0002679);; Cellular Component: nucleus (GO:0005634);; Biological Process: regulation of transcription, DNA-dependent (GO:0006355);; Biological Process: protein targeting to membrane (GO:0006612);; Biologi…	K14487|0.0|rcu:RCOM_0032550|Indole-3-acetic acid-amido synthetase GH3.6, putative	Indole-3-acetic acid-amido synthetase GH3.6 GN=F24B18.13 OS=Arabidopsis thaliana (Mouse-ear cress) PE=1 SV=1	Indole-3-acetic acid-amido synthetase GH3.6, putative GN=RCOM_0032550 OS=Ricinus communis (Castor bean) PE=4 SV=1	Indole-3-acetic acid-amido synthetase GH3.6, putative [Ricinus communis]	PREDICTED: Vitis vinifera indole-3-acetic acid-amido synthetase GH3.6-like (LOC100255170), mRNA
comp51047_c0	3.57e-11	1.92523	up	--	--	Cellular Component: exocyst (GO:0000145);; Cellular Component: nucleus (GO:0005634);; Biological Process: vesicle docking involved in exocytosis (GO:0006904);;	K07195|0.0|vvi:100267121|hypothetical protein LOC100267121	--	Putative uncharacterized protein GN=VIT_08s0040g02730 OS=Vitis vinifera (Grape) PE=2 SV=1	PREDICTED: uncharacterized protein LOC100267121 [Vitis vinifera]	PREDICTED: Solanum lycopersicum uncharacterized LOC101249400 (LOC101249400), mRNA
comp67565_c0	5.18e-11	5.56778	up	--	--	--	--	--	Uncharacterized protein GN=PRUPE_ppa016979mg OS=Prunus persica (Peach) PE=4 SV=1	hypothetical protein PRUPE_ppa016979mg [Prunus persica]	--
comp90668_c1	5.52e-11	2.09826	up	[MG]	--	Biological Process: alternative nuclear mRNA splicing, via spliceosome (GO:0000380);; Molecular Function: double-stranded DNA binding (GO:0003690);; Molecular Function: single-stranded DNA binding (GO:0003697);; Molecular Function: mRNA binding (GO:0003729);; Molecular Function: catalytic activity (GO:0003824);; Molecular Function: protein kinase activity (GO:0004672);; Molecular Function: calmod…	--	Tetraketide alpha-pyrone reductase 1 GN=F23E12.20 OS=Arabidopsis thaliana (Mouse-ear cress) PE=2 SV=1	Cinnamoyl CoA reductase-like protein GN=CCRL2 OS=Populus trichocarpa (Western balsam poplar) PE=2 SV=1	cinnamoyl CoA reductase-like protein [Populus trichocarpa]	PREDICTED: Vitis vinifera uncharacterized LOC100267178 (LOC100267178), miscRNA
comp93023_c0	5.74e-11	1.44277	up	[IQR]	--	Cellular Component: cytosol (GO:0005829);; Cellular Component: plasma membrane (GO:0005886);; Biological Process: defense response (GO:0006952);; Molecular Function: alcohol dehydrogenase (NADP+) activity (GO:0008106);; Biological Process: metabolic process (GO:0008152);; Biological Process: response to sucrose stimulus (GO:0009744);; Biological Process: flavonoid biosynthetic process (GO:0009813…	--	(+)-neomenthol dehydrogenase GN=SDR1 OS=Arabidopsis thaliana (Mouse-ear cress) PE=1 SV=1	Putative uncharacterized protein GN=VIT_15s0046g03650 OS=Vitis vinifera (Grape) PE=3 SV=1	NAD(P)-binding Rossmann-fold superfamily protein, putative [Theobroma cacao]	PREDICTED: Glycine max uncharacterized protein LOC100527070 (LOC100527070), mRNA
comp85747_c0	5.8e-11	2.59341	up	--	--	--	--	E3 ubiquitin-protein ligase RING1-like GN=At3g19950 OS=Arabidopsis thaliana (Mouse-ear cress) PE=2 SV=1	Uncharacterized protein (Fragment) GN=PRUPE_ppa017262mg OS=Prunus persica (Peach) PE=4 SV=1	hypothetical protein PRUPE_ppa017262mg, partial [Prunus persica]	--
comp90762_c0	6.36e-11	1.43969	up	--	--	Cellular Component: cytoplasm (GO:0005737);; Molecular Function: O-acyltransferase activity (GO:0008374);; Biological Process: macromolecule biosynthetic process (GO:0009059);; Biological Process: anatomical structure morphogenesis (GO:0009653);; Biological Process: phenylpropanoid biosynthetic process (GO:0009699);; Biological Process: cellular component organization (GO:0016043);; Molecular Fun…	--	Uncharacterized acetyltransferase At3g50280 GN=At3g50280 OS=Arabidopsis thaliana (Mouse-ear cress) PE=1 SV=1	Putative uncharacterized protein GN=VIT_13s0019g03430 OS=Vitis vinifera (Grape) PE=4 SV=1	PREDICTED: uncharacterized acetyltransferase At3g50280-like [Vitis vinifera]	PREDICTED: Vitis vinifera uncharacterized LOC100247932 (LOC100247932), mRNA
comp92938_c0	6.72e-11	1.53239	up	[TK]	--	Molecular Function: two-component response regulator activity (GO:0000156);; Biological Process: two-component signal transduction system (phosphorelay) (GO:0000160);; Molecular Function: DNA binding (GO:0003677);; Molecular Function: sequence-specific DNA binding transcription factor activity (GO:0003700);; Molecular Function: protein binding (GO:0005515);; Cellular Component: nucleus (GO:000563…	K14491|0.0|vvi:100250889|hypothetical protein LOC100250889	Two-component response regulator ARR12 GN=ARR12 OS=Arabidopsis thaliana (Mouse-ear cress) PE=2 SV=2	Putative uncharacterized protein GN=VIT_04s0008g05900 OS=Vitis vinifera (Grape) PE=2 SV=1	PREDICTED: two-component response regulator ARR12-like [Vitis vinifera]	PREDICTED: Vitis vinifera two-component response regulator ARR12-like (LOC100250889), mRNA
comp56770_c0	7.37e-11	1.62878	up	[I]	Lipid transport and metabolism	Cellular Component: chloroplast (GO:0009507);; Biological Process: carotenoid biosynthetic process (GO:0016117);; Molecular Function: geranylgeranyl-diphosphate geranylgeranyltransferase activity (GO:0016767);;	K02291|0.0|vvi:100246195|hypothetical protein LOC100246195	Phytoene synthase, chloroplastic (Precursor) GN=PSY1 OS=Capsicum annuum (Bell pepper) PE=2 SV=1	Phytoene synthase GN=PSY OS=Diospyros kaki (Kaki persimmon) PE=2 SV=1	phytoene synthase [Diospyros kaki]	Camellia sinensis phytoene synthase mRNA, partial cds
comp57821_c0	8.71e-11	2.08292	up	--	--	--	--	--	--	--	Solanum lycopersicum strain Heinz 1706 chromosome 12 clone sle-60e19 map 12, complete sequence
comp94659_c0	1.09e-10	1.49346	up	--	--	Biological Process: metabolic process (GO:0008152);; Biological Process: salicylic acid metabolic process (GO:0009696);; Biological Process: anthocyanin-containing compound biosynthetic process (GO:0009718);; Biological Process: cinnamic acid ester metabolic process (GO:0009801);; Biological Process: shoot morphogenesis (GO:0010016);; Biological Process: response to UV-B (GO:0010224);; Molecular …	K13692|0.0|vvi:100252177|hypothetical protein LOC100252177	UDP-glycosyltransferase 84B1 GN=UGT84B1 OS=Arabidopsis thaliana (Mouse-ear cress) PE=2 SV=1	Putative uncharacterized protein GN=VIT_03s0180g00280 OS=Vitis vinifera (Grape) PE=3 SV=1	PREDICTED: UDP-glycosyltransferase 84B1 [Vitis vinifera]	PREDICTED: Vitis vinifera UDP-glycosyltransferase 84B1-like (LOC100252177), mRNA
comp94155_c0	1.15e-10	1.43244	up	[C]	Energy production and conversion	Cellular Component: mitochondrion (GO:0005739);; Cellular Component: peroxisome (GO:0005777);; Biological Process: defense response (GO:0006952);; Biological Process: response to wounding (GO:0009611);; Biological Process: jasmonic acid biosynthetic process (GO:0009695);; Biological Process: response to salicylic acid stimulus (GO:0009751);; Molecular Function: FMN binding (GO:0010181);; Molecula…	--	Putative 12-oxophytodienoate reductase 11 GN=OPR11 OS=Oryza sativa subsp. japonica (Rice) PE=2 SV=1	Uncharacterized protein GN=PRUPE_ppa007377mg OS=Prunus persica (Peach) PE=4 SV=1	12-oxophytodienoate reductase 2 [Theobroma cacao]	PREDICTED: Vitis vinifera 12-oxophytodienoate reductase 2-like (LOC100244746), mRNA
comp91170_c0	1.25e-10	1.776	up	--	--	Molecular Function: ubiquitin-protein ligase activity (GO:0004842);; Biological Process: response to light stimulus (GO:0009416);; Biological Process: protein ubiquitination (GO:0016567);; Biological Process: response to L-ascorbic acid (GO:0033591);;	--	E3 ubiquitin-protein ligase ATL6 (Precursor) GN=ATL6 OS=Arabidopsis thaliana (Mouse-ear cress) PE=1 SV=2	Uncharacterized protein GN=PGSC0003DMG400018182 OS=Solanum tuberosum (Potato) PE=4 SV=1	PREDICTED: E3 ubiquitin-protein ligase ATL6-like [Solanum lycopersicum]	PREDICTED: Vitis vinifera E3 ubiquitin-protein ligase ATL6-like, transcript variant 1 (LOC100242654), mRNA
comp84414_c0	1.33e-10	1.44724	up	--	--	Cellular Component: integral to membrane (GO:0016021);;	--	--	Putative uncharacterized protein GN=VIT_05s0077g02320 OS=Vitis vinifera (Grape) PE=4 SV=1	PREDICTED: uncharacterized protein LOC100243044 [Vitis vinifera]	TSA: Prunus avium Pa_07982 transcribed RNA sequence
comp85666_c0	1.36e-10	1.52364	up	--	--	Cellular Component: late endosome (GO:0005770);; Cellular Component: plasma membrane (GO:0005886);; Biological Process: anatomical structure morphogenesis (GO:0009653);; Biological Process: positive regulation of flower development (GO:0009911);; Biological Process: positive gravitropism (GO:0009958);; Biological Process: xylem and phloem pattern formation (GO:0010051);; Biological Process: phloe…	--	BTB/POZ domain-containing protein At5g47800 GN=At5g47800 OS=Arabidopsis thaliana (Mouse-ear cress) PE=2 SV=1	Root phototropism protein, putative GN=RCOM_0881890 OS=Ricinus communis (Castor bean) PE=4 SV=1	Root phototropism protein, putative [Ricinus communis]	PREDICTED: Vitis vinifera BTB/POZ domain-containing protein At5g47800-like (LOC100855145), mRNA
comp56832_c0	1.46e-10	3.18636	up	--	--	Cellular Component: mitochondrion (GO:0005739);; Biological Process: shoot development (GO:0048367);;	--	--	Uncharacterized protein OS=Glycine max (Soybean) PE=4 SV=1	PREDICTED: uncharacterized protein LOC100261046 [Vitis vinifera]	PREDICTED: Cucumis sativus uncharacterized LOC101205568 (LOC101205568), mRNA
comp49272_c0	1.88e-10	3.00407	up	--	--	--	--	--	Uncharacterized protein GN=PGSC0003DMG400006602 OS=Solanum tuberosum (Potato) PE=4 SV=1	Uncharacterized protein TCM_002679 [Theobroma cacao]	Ricinus communis conserved hypothetical protein, mRNA
comp73984_c0	2.19e-10	1.59135	up	[RTKL]	--	Molecular Function: nucleotide binding (GO:0000166);; Molecular Function: protein kinase activity (GO:0004672);; Molecular Function: protein serine/threonine kinase activity (GO:0004674);; Molecular Function: binding (GO:0005488);; Cellular Component: plasma membrane (GO:0005886);; Biological Process: polysaccharide metabolic process (GO:0005976);; Biological Process: response to stress (GO:00069…	--	Putative receptor protein kinase ZmPK1 (Precursor) GN=PK1 OS=Zea mays (Maize) PE=2 SV=2	Putative uncharacterized protein GN=VIT_18s0001g09740 OS=Vitis vinifera (Grape) PE=3 SV=1	PREDICTED: putative receptor protein kinase ZmPK1-like [Vitis vinifera]	PREDICTED: Vitis vinifera putative receptor protein kinase ZmPK1-like (LOC100252314), mRNA
comp91631_c0	2.22e-10	1.45261	up	--	--	Molecular Function: binding (GO:0005488);; Cellular Component: cytoplasm (GO:0005737);; Biological Process: post-embryonic development (GO:0009791);; Cellular Component: nuclear lumen (GO:0031981);; Biological Process: primary metabolic process (GO:0044238);; Biological Process: cellular macromolecule metabolic process (GO:0044260);; Biological Process: reproductive structure development (GO:0048…	--	Putative WEB family protein At1g65010, chloroplastic (Precursor) GN=At1g65010 OS=Arabidopsis thaliana (Mouse-ear cress) PE=1 SV=1	Putative uncharacterized protein GN=VIT_18s0001g04680 OS=Vitis vinifera (Grape) PE=4 SV=1	F-box and Leucine Rich Repeat domains containing protein, putative isoform 1 [Theobroma cacao]	Populus trichocarpa predicted protein, mRNA
comp114817_c0	2.32e-10	3.39237	up	--	--	Biological Process: response to reactive oxygen species (GO:0000302);; Molecular Function: protein serine/threonine kinase activity (GO:0004674);; Molecular Function: calmodulin binding (GO:0005516);; Cellular Component: plasma membrane (GO:0005886);; Biological Process: defense response (GO:0006952);; Biological Process: response to abiotic stimulus (GO:0009628);; Biological Process: response to…	--	Cysteine-rich receptor-like protein kinase 42 (Precursor) GN=CRK42 OS=Arabidopsis thaliana (Mouse-ear cress) PE=2 SV=1	Putative uncharacterized protein GN=VIT_14s0066g00900 OS=Vitis vinifera (Grape) PE=4 SV=1	PREDICTED: cysteine-rich receptor-like protein kinase 42 [Vitis vinifera]	Solanum lycopersicum CRK1 (CRK1) mRNA, complete cds
comp94314_c0	2.46e-10	1.41623	up	[E]	Amino acid transport and metabolism	Molecular Function: N,N-dimethylaniline monooxygenase activity (GO:0004499);; Molecular Function: sugar:hydrogen symporter activity (GO:0005351);; Molecular Function: iron ion binding (GO:0005506);; Cellular Component: mitochondrion (GO:0005739);; Cellular Component: cytosol (GO:0005829);; Cellular Component: plasma membrane (GO:0005886);; Biological Process: gluconeogenesis (GO:0006094);; Biolog…	K00264|0.0|rcu:RCOM_1579610|glutamate synthase, putative (EC:1.4.1.14)	Glutamate synthase [NADH], amyloplastic (Precursor) OS=Medicago sativa (Alfalfa) PE=1 SV=1	Glutamate synthase, putative GN=RCOM_1579610 OS=Ricinus communis (Castor bean) PE=4 SV=1	glutamate synthase, putative [Ricinus communis]	PREDICTED: Vitis vinifera glutamate synthase 1 [NADH], chloroplastic-like (LOC100246868), mRNA
comp88400_c0	3.14e-10	1.49699	up	--	--	Biological Process: response to zinc ion (GO:0010043);; Cellular Component: intracellular membrane-bounded organelle (GO:0043231);;	--	Putative RING-H2 finger protein ATL21A (Precursor) GN=ATL21A OS=Arabidopsis thaliana (Mouse-ear cress) PE=3 SV=1	Uncharacterized protein GN=PGSC0003DMG400012151 OS=Solanum tuberosum (Potato) PE=4 SV=1	PREDICTED: putative RING-H2 finger protein ATL21A-like [Solanum lycopersicum]	Cercis canadensis clone 48 microsatellite sequence
comp67432_c0	3.55e-10	4.66552	up	--	--	Molecular Function: nucleotide binding (GO:0000166);; Molecular Function: protein serine/threonine kinase activity (GO:0004674);; Cellular Component: nucleus (GO:0005634);; Biological Process: potassium ion transport (GO:0006813);; Biological Process: sodium ion transport (GO:0006814);; Biological Process: plant-type cell wall modification (GO:0009827);; Biological Process: pollen tube growth (GO…	--	K(+) efflux antiporter 6 GN=KEA6 OS=Arabidopsis thaliana (Mouse-ear cress) PE=2 SV=1	Putative uncharacterized protein GN=ARALYDRAFT_332465 OS=Arabidopsis lyrata subsp. lyrata (Lyre-leaved rock-cress) PE=4 SV=1	hypothetical protein ARALYDRAFT_332465 [Arabidopsis lyrata subsp. lyrata]	--
comp56941_c0	3.72e-10	2.19069	up	--	--	Molecular Function: protein dimerization activity (GO:0046983);;	--	Transcription factor bHLH147 GN=K14A17.17 OS=Arabidopsis thaliana (Mouse-ear cress) PE=1 SV=1	Putative uncharacterized protein GN=VIT_11s0037g01230 OS=Vitis vinifera (Grape) PE=4 SV=1	PREDICTED: uncharacterized protein LOC100258663 [Vitis vinifera]	PREDICTED: Vitis vinifera uncharacterized LOC100258663 (LOC100258663), mRNA
comp81101_c0	3.73e-10	1.39391	up	--	--	Biological Process: polysaccharide biosynthetic process (GO:0000271);; Molecular Function: sequence-specific DNA binding transcription factor activity (GO:0003700);; Molecular Function: acid phosphatase activity (GO:0003993);; Cellular Component: nucleus (GO:0005634);; Cellular Component: mitochondrion (GO:0005739);; Cellular Component: endosome (GO:0005768);; Cellular Component: Golgi apparatus …	--	Auxin-responsive protein IAA9 GN=IAA9 OS=Arabidopsis thaliana (Mouse-ear cress) PE=1 SV=1	Uncharacterized protein GN=PRUPE_ppa007194mg OS=Prunus persica (Peach) PE=4 SV=1	Transcription factor, putative isoform 1 [Theobroma cacao]	TSA: Prunus avium Pa_02530 transcribed RNA sequence
comp92227_c0	4.13e-10	1.83039	up	--	--	--	--	--	Uncharacterized protein GN=PRUPE_ppb025002mg OS=Prunus persica (Peach) PE=4 SV=1	Retrotransposon, unclassified-like protein [Theobroma cacao]	--
comp93557_c2	4.43e-10	3.24123	up	--	--	Cellular Component: extracellular region (GO:0005576);; Cellular Component: vacuole (GO:0005773);; Molecular Function: primary amine oxidase activity (GO:0008131);; Molecular Function: UDP-N-acetylmuramate dehydrogenase activity (GO:0008762);; Biological Process: cytokinin catabolic process (GO:0009823);; Biological Process: xylem development (GO:0010089);; Biological Process: stomatal complex mo…	K00279|7e-59|pop:POPTR_587825|cytokinin oxidase (EC:1.5.99.12)	Cytokinin dehydrogenase 6 (Precursor) GN=MAA21_70 OS=Arabidopsis thaliana (Mouse-ear cress) PE=2 SV=2	Cytokinin oxidase GN=POPTRDRAFT_587825 OS=Populus trichocarpa (Western balsam poplar) PE=4 SV=1	cytokinin oxidase [Populus trichocarpa]	Vitis vinifera, whole genome shotgun sequence, contig VV78X008723.5, clone ENTAV 115
comp46978_c0	4.43e-10	3.24123	up	--	--	--	--	--	Putative uncharacterized protein GN=VIT_15s0048g02910 OS=Vitis vinifera (Grape) PE=4 SV=1	unnamed protein product [Vitis vinifera]	TSA: Jatropha curcas Unigene12610_JC-CK_1A transcribed RNA sequence
comp57714_c0	4.83e-10	1.73679	up	--	--	--	--	--	Putative uncharacterized protein GN=VITISV_008699 OS=Vitis vinifera (Grape) PE=4 SV=1	hypothetical protein VITISV_008699 [Vitis vinifera]	--
comp57534_c0	5.67e-10	1.90524	up	--	--	Cellular Component: nucleus (GO:0005634);; Biological Process: xylem development (GO:0010089);; Biological Process: cell wall macromolecule metabolic process (GO:0044036);;	--	Protein Brevis radix-like 4 GN=BRXL4 OS=Arabidopsis thaliana (Mouse-ear cress) PE=2 SV=1	Putative uncharacterized protein GN=VIT_11s0016g01460 OS=Vitis vinifera (Grape) PE=4 SV=1	PREDICTED: protein Brevis radix-like 4-like [Vitis vinifera]	PREDICTED: Vitis vinifera protein Brevis radix-like 4-like (LOC100250851), mRNA
comp82980_c0	5.85e-10	1.4168	up	--	--	Biological Process: cellular process (GO:0009987);; Cellular Component: cell part (GO:0044464);;	--	Protein IQ-DOMAIN 1 GN=IQD1 OS=Arabidopsis thaliana (Mouse-ear cress) PE=1 SV=1	Putative uncharacterized protein GN=VITISV_013534 OS=Vitis vinifera (Grape) PE=4 SV=1	hypothetical protein VITISV_013534 [Vitis vinifera]	PREDICTED: Vitis vinifera protein IQ-DOMAIN 1-like (LOC100253850), mRNA
comp82845_c0	8.03e-10	5.41415	up	--	--	--	--	--	ORF124 OS=Pinus koraiensis (Korean pine) PE=4 SV=1	ORF124 [Pinus koraiensis]	Cyanidium caldarium strain RK1 chloroplast, complete genome
comp57120_c0	9.2e-10	2.13209	up	--	--	Biological Process: respiratory burst involved in defense response (GO:0002679);; Molecular Function: sequence-specific DNA binding transcription factor activity (GO:0003700);; Cellular Component: nucleus (GO:0005634);; Biological Process: regulation of transcription, DNA-dependent (GO:0006355);; Biological Process: toxin catabolic process (GO:0009407);; Biological Process: response to wounding (…	--	Probable WRKY transcription factor 50 GN=WRKY50 OS=Arabidopsis thaliana (Mouse-ear cress) PE=2 SV=1	WRKY DNA-binding protein GN=ORF17 OS=Citrus unshiu (Satsuma mandarin) PE=4 SV=1	WRKY DNA-binding protein [Citrus unshiu]	PREDICTED: Cicer arietinum probable WRKY transcription factor 50-like (LOC101505353), mRNA
comp82319_c1	9.42e-10	1.44649	up	--	--	--	--	CBS domain-containing protein CBSX5 GN=CBSX5 OS=Arabidopsis thaliana (Mouse-ear cress) PE=2 SV=2	Uncharacterized protein GN=PGSC0003DMG400022383 OS=Solanum tuberosum (Potato) PE=4 SV=1	PREDICTED: CBS domain-containing protein CBSX5-like [Solanum lycopersicum]	PREDICTED: Vitis vinifera CBS domain-containing protein CBSX5-like (LOC100267148), mRNA
comp102395_c0	9.92e-10	2.74017	up	--	--	--	--	Protein NIM1-INTERACTING 3 GN=NIMIN-3 OS=Arabidopsis thaliana (Mouse-ear cress) PE=1 SV=1	Uncharacterized protein GN=PRUPE_ppa019963mg OS=Prunus persica (Peach) PE=4 SV=1	Uncharacterized protein TCM_026807 [Theobroma cacao]	--
comp94305_c1	1.1e-09	1.47689	up	--	--	Molecular Function: calmodulin binding (GO:0005516);; Cellular Component: plastid (GO:0009536);; Biological Process: endoplasmic reticulum unfolded protein response (GO:0030968);; Biological Process: defense response by callose deposition (GO:0052542);;	--	--	Uncharacterized protein GN=PRUPE_ppa004675mg OS=Prunus persica (Peach) PE=4 SV=1	Calmodulin binding protein-like isoform 1 [Theobroma cacao]	PREDICTED: Fragaria vesca subsp. vesca uncharacterized LOC101299477 (LOC101299477), mRNA
comp88469_c1	1.13e-09	1.38634	up	--	--	Cellular Component: plasma membrane (GO:0005886);;	--	Protein PLANT CADMIUM RESISTANCE 7 GN=PCR7 OS=Arabidopsis thaliana (Mouse-ear cress) PE=2 SV=1	Putative uncharacterized protein GN=VIT_00s0203g00180 OS=Vitis vinifera (Grape) PE=4 SV=1	PREDICTED: uncharacterized protein LOC100246768 isoform 1 [Vitis vinifera]	PREDICTED: Vitis vinifera uncharacterized LOC100246768, transcript variant 1 (LOC100246768), mRNA
comp94623_c0	1.17e-09	1.372	up	--	--	--	--	F-box/kelch-repeat protein At1g23390 GN=At1g23390 OS=Arabidopsis thaliana (Mouse-ear cress) PE=2 SV=1	F-box/kelch protein OS=Camellia sinensis (Tea) PE=2 SV=1	F-box/kelch protein [Camellia sinensis]	Camellia sinensis F-box/kelch protein mRNA, complete cds
comp90190_c1	1.23e-09	1.54333	up	[G]	Carbohydrate transport and metabolism	Molecular Function: hydrolase activity, hydrolyzing O-glycosyl compounds (GO:0004553);; Biological Process: carbohydrate metabolic process (GO:0005975);; Molecular Function: protein binding, bridging (GO:0030674);; Molecular Function: actin filament binding (GO:0051015);;	--	--	Putative uncharacterized protein GN=RCOM_1034120 OS=Ricinus communis (Castor bean) PE=4 SV=1	conserved hypothetical protein [Ricinus communis]	PREDICTED: Fragaria vesca subsp. vesca glucan 1,3-beta-glucosidase A-like (LOC101309053), mRNA
comp82319_c0	1.34e-09	1.37009	up	--	--	--	--	CBS domain-containing protein CBSX5 GN=CBSX5 OS=Arabidopsis thaliana (Mouse-ear cress) PE=2 SV=2	Uncharacterized protein GN=PGSC0003DMG400022383 OS=Solanum tuberosum (Potato) PE=4 SV=1	PREDICTED: CBS domain-containing protein CBSX5-like [Solanum lycopersicum]	PREDICTED: Vitis vinifera CBS domain-containing protein CBSX5-like (LOC100267148), mRNA
comp90257_c2	1.37e-09	4.15032	up	--	--	--	--	--	Putative uncharacterized protein GN=RCOM_0317560 OS=Ricinus communis (Castor bean) PE=4 SV=1	PREDICTED: dCTP pyrophosphatase 1-like [Vitis vinifera]	TSA: Prunus avium Pa_06117 transcribed RNA sequence
comp72852_c0	1.39e-09	2.0685	up	[O]	Posttranslational modification, protein turnover, chaperones	Biological Process: maltose metabolic process (GO:0000023);; Molecular Function: glutathione transferase activity (GO:0004364);; Cellular Component: nucleus (GO:0005634);; Cellular Component: vacuolar membrane (GO:0005774);; Cellular Component: Golgi apparatus (GO:0005794);; Cellular Component: cytosol (GO:0005829);; Cellular Component: plasma membrane (GO:0005886);; Biological Process: gluconeog…	--	Glutathione S-transferase U22 GN=GSTU22 OS=Arabidopsis thaliana (Mouse-ear cress) PE=2 SV=1	Putative uncharacterized protein GN=VIT_19s0093g00310 OS=Vitis vinifera (Grape) PE=3 SV=1	PREDICTED: probable glutathione S-transferase [Vitis vinifera]	PREDICTED: Solanum lycopersicum probable glutathione S-transferase parA-like (LOC101244300), mRNA
comp85822_c0	1.66e-09	1.36153	up	--	--	Molecular Function: enzyme inhibitor activity (GO:0004857);; Cellular Component: nucleus (GO:0005634);; Biological Process: protein targeting to membrane (GO:0006612);; Biological Process: water transport (GO:0006833);; Cellular Component: plant-type cell wall (GO:0009505);; Biological Process: response to salt stress (GO:0009651);; Biological Process: response to fructose stimulus (GO:0009750);;…	--	Pectinesterase 34 GN=F2K15.80 OS=Arabidopsis thaliana (Mouse-ear cress) PE=2 SV=1	Pectinesterase GN=VIT_16s0098g01900 OS=Vitis vinifera (Grape) PE=3 SV=1	PREDICTED: probable pectinesterase/pectinesterase inhibitor 34-like [Vitis vinifera]	PREDICTED: Vitis vinifera probable pectinesterase/pectinesterase inhibitor 34-like (LOC100258861), mRNA
comp57161_c0	1.72e-09	1.50256	up	--	--	Molecular Function: DNA binding (GO:0003677);; Molecular Function: sequence-specific DNA binding transcription factor activity (GO:0003700);; Molecular Function: protein binding (GO:0005515);; Cellular Component: nucleus (GO:0005634);; Biological Process: response to xenobiotic stimulus (GO:0009410);; Biological Process: response to water deprivation (GO:0009414);; Biological Process: photomorpho…	--	ZF-HD homeobox protein At4g24660 GN=At4g24660 OS=Arabidopsis thaliana (Mouse-ear cress) PE=1 SV=1	Uncharacterized protein GN=PRUPE_ppa024260mg OS=Prunus persica (Peach) PE=4 SV=1	hypothetical protein PRUPE_ppa024260mg [Prunus persica]	Ricinus communis transcription factor, putative, mRNA
comp81502_c2	1.83e-09	1.62903	up	--	--	Cellular Component: chloroplast (GO:0009507);;	--	--	Putative uncharacterized protein GN=RCOM_0011450 OS=Ricinus communis (Castor bean) PE=4 SV=1	conserved hypothetical protein [Ricinus communis]	Lotus japonicus clone JCVI-FLLj-6N5 unknown mRNA
comp99686_c0	2.14e-09	2.33105	up	--	--	--	--	--	Predicted protein GN=POPTRDRAFT_830344 OS=Populus trichocarpa (Western balsam poplar) PE=4 SV=1	predicted protein [Populus trichocarpa]	Populus trichocarpa predicted protein, mRNA
comp92065_c1	2.84e-09	1.51755	up	--	--	--	--	--	--	--	Camellia sinensis var. assamica microsatellite DNA locus Csin18
comp85146_c0	3.87e-09	2.39317	up	--	--	Molecular Function: DNA binding (GO:0003677);; Molecular Function: sequence-specific DNA binding transcription factor activity (GO:0003700);; Molecular Function: protein binding (GO:0005515);; Cellular Component: nucleus (GO:0005634);; Biological Process: regulation of transcription, DNA-dependent (GO:0006355);; Biological Process: fatty acid catabolic process (GO:0009062);; Biological Process: j…	--	Transcription factor BEE 3 GN=F25P22.25 OS=Arabidopsis thaliana (Mouse-ear cress) PE=2 SV=1	Putative uncharacterized protein GN=VIT_14s0006g02850 OS=Vitis vinifera (Grape) PE=4 SV=1	unnamed protein product [Vitis vinifera]	Populus trichocarpa predicted protein, mRNA
comp85294_c0	4.21e-09	1.92591	up	--	--	--	--	--	Uncharacterized protein GN=PGSC0003DMG400023770 OS=Solanum tuberosum (Potato) PE=4 SV=1	PREDICTED: uncharacterized protein LOC101250842 [Solanum lycopersicum]	PREDICTED: Solanum lycopersicum uncharacterized LOC101250842 (LOC101250842), mRNA
comp89000_c0	4.27e-09	1.37737	up	--	--	Molecular Function: hydrolase activity (GO:0016787);;	--	--	Uncharacterized protein GN=Solyc06g071280.2 OS=Solanum lycopersicum (Tomato) PE=4 SV=1	PREDICTED: uncharacterized protein LOC101256979 [Solanum lycopersicum]	PREDICTED: Cicer arietinum uncharacterized LOC101508060 (LOC101508060), mRNA
comp88268_c1	4.63e-09	2.7917	up	--	--	Molecular Function: N-acetyltransferase activity (GO:0008080);;	--	--	Putative uncharacterized protein GN=VIT_09s0018g00300 OS=Vitis vinifera (Grape) PE=4 SV=1	PREDICTED: uncharacterized protein LOC100246729 [Vitis vinifera]	PREDICTED: Vitis vinifera uncharacterized LOC100246729 (LOC100246729), mRNA
comp56855_c0	4.82e-09	1.97315	up	--	--	--	--	--	Putative uncharacterized protein GN=VIT_07s0031g00770 OS=Vitis vinifera (Grape) PE=4 SV=1	Uncharacterized protein TCM_000598 [Theobroma cacao]	Vitis vinifera contig VV78X221870.3, whole genome shotgun sequence
comp52558_c0	5.14e-09	1.4245	up	--	--	Molecular Function: fatty acid binding (GO:0005504);; Molecular Function: zinc ion binding (GO:0008270);; Biological Process: systemic acquired resistance, salicylic acid mediated signaling pathway (GO:0009862);;	--	Putative lipid-transfer protein DIR1 (Precursor) GN=DIR1 OS=Arabidopsis thaliana (Mouse-ear cress) PE=1 SV=1	Putative uncharacterized protein GN=VIT_05s0062g01260 OS=Vitis vinifera (Grape) PE=4 SV=1	PREDICTED: putative lipid-transfer protein DIR1-like [Vitis vinifera]	PREDICTED: Vitis vinifera putative lipid-transfer protein DIR1-like (LOC100244617), mRNA
comp88948_c0	6e-09	1.3268	up	[G]	Carbohydrate transport and metabolism	Molecular Function: protein binding (GO:0005515);; Cellular Component: cytosol (GO:0005829);; Biological Process: carbohydrate metabolic process (GO:0005975);; Molecular Function: glycogen phosphorylase activity (GO:0008184);; Biological Process: response to temperature stimulus (GO:0009266);; Biological Process: response to cold (GO:0009409);; Biological Process: response to water deprivation (G…	--	Alpha-1,4 glucan phosphorylase L-2 isozyme, chloroplastic/amyloplastic (Precursor) GN=STP-1 OS=Solanum tuberosum (Potato) PE=1 SV=1	Phosphorylase GN=VIT_01s0011g00730 OS=Vitis vinifera (Grape) PE=3 SV=1	PREDICTED: alpha-1,4 glucan phosphorylase L-2 isozyme, chloroplastic/amyloplastic-like [Vitis vinifera]	PREDICTED: Vitis vinifera alpha-1,4 glucan phosphorylase L-2 isozyme, chloroplastic/amyloplastic-like (LOC100257811), mRNA
comp77007_c1	6.02e-09	2.31569	up	--	--	Biological Process: metabolic process (GO:0008152);;	--	LOB domain-containing protein 37 GN=K8K14.16 OS=Arabidopsis thaliana (Mouse-ear cress) PE=2 SV=1	Uncharacterized protein GN=Solyc01g107190.2 OS=Solanum lycopersicum (Tomato) PE=4 SV=1	PREDICTED: LOB domain-containing protein 37-like [Solanum lycopersicum]	PREDICTED: Glycine max LOB domain-containing protein 38-like (LOC100802764), mRNA
comp78336_c1	6.9e-09	2.84263	up	--	--	Molecular Function: catalytic activity (GO:0003824);; Cellular Component: extracellular region (GO:0005576);; Biological Process: anatomical structure morphogenesis (GO:0009653);; Biological Process: cellular component organization (GO:0016043);; Biological Process: cell growth (GO:0016049);; Biological Process: cellular metabolic process (GO:0044237);; Biological Process: primary metabolic proce…	--	GDSL esterase/lipase At5g45960 (Precursor) GN=At5g45960 OS=Arabidopsis thaliana (Mouse-ear cress) PE=2 SV=1	Uncharacterized protein GN=PGSC0003DMG400010722 OS=Solanum tuberosum (Potato) PE=4 SV=1	PREDICTED: GDSL esterase/lipase At1g20120-like [Solanum lycopersicum]	--
comp78573_c0	7.12e-09	1.49694	up	--	--	Molecular Function: DNA binding (GO:0003677);; Molecular Function: AT DNA binding (GO:0003680);; Molecular Function: double-stranded DNA binding (GO:0003690);; Cellular Component: nucleus (GO:0005634);; Cellular Component: cytoplasm (GO:0005737);; Biological Process: chromatin organization (GO:0006325);; Biological Process: photomorphogenesis (GO:0009640);; Biological Process: leaf senescence (GO…	--	Putative DNA-binding protein ESCAROLA GN=ESC OS=Arabidopsis thaliana (Mouse-ear cress) PE=2 SV=1	DNA binding protein, putative GN=RCOM_0492430 OS=Ricinus communis (Castor bean) PE=4 SV=1	DNA binding protein, putative [Ricinus communis]	PREDICTED: Fragaria vesca subsp. vesca putative DNA-binding protein ESCAROLA-like (LOC101311177), mRNA
comp52180_c0	8.29e-09	1.38635	up	[R]	General function prediction only	Molecular Function: UDP-glucose transmembrane transporter activity (GO:0005460);; Molecular Function: protein binding (GO:0005515);; Cellular Component: plasma membrane (GO:0005886);; Biological Process: response to aluminum ion (GO:0010044);; Cellular Component: vesicle membrane (GO:0012506);; Biological Process: UDP-glucose transport (GO:0015786);; Cellular Component: integral to membrane (GO:0…	K02069|1e-153|pop:POPTR_1103763|hypothetical protein	Protein ALUMINUM SENSITIVE 3 GN=F3G5.12 OS=Arabidopsis thaliana (Mouse-ear cress) PE=1 SV=1	Predicted protein GN=POPTRDRAFT_1103763 OS=Populus trichocarpa (Western balsam poplar) PE=4 SV=1	Aluminum sensitive 3 [Theobroma cacao]	PREDICTED: Vitis vinifera protein ALUMINUM SENSITIVE 3-like (LOC100263625), mRNA
comp93860_c0	8.29e-09	1.3134	up	[GER]	--	--	--	--	Putative uncharacterized protein GN=VIT_08s0007g03570 OS=Vitis vinifera (Grape) PE=4 SV=1	unnamed protein product [Vitis vinifera]	PREDICTED: Vitis vinifera solute carrier family 35 member F1-like (LOC100261446), mRNA
comp57033_c0	8.51e-09	1.63331	up	--	--	--	--	Protein E6 GN=E6 OS=Gossypium hirsutum (Upland cotton) PE=2 SV=1	Protein E6, putative GN=RCOM_1172410 OS=Ricinus communis (Castor bean) PE=4 SV=1	Protein E6, putative [Ricinus communis]	PREDICTED: Vitis vinifera protein E6-like (LOC100243744), mRNA
comp104249_c0	9.28e-09	4.48115	up	--	--	Molecular Function: protein binding (GO:0005515);; Biological Process: tryptophan catabolic process (GO:0006569);; Biological Process: toxin catabolic process (GO:0009407);; Biological Process: response to UV (GO:0009411);; Cellular Component: chloroplast (GO:0009507);; Cellular Component: phragmoplast (GO:0009524);; Biological Process: indoleacetic acid biosynthetic process (GO:0009684);; Biolog…	--	UDP-glycosyltransferase 75B1 GN=T25N20.20 OS=Arabidopsis thaliana (Mouse-ear cress) PE=1 SV=1	UDP-glucosyltransferase (Fragment) OS=Fragaria ananassa (Strawberry) PE=2 SV=1	UDP-glucosyltransferase, partial [Fragaria x ananassa]	PREDICTED: Vitis vinifera UDP-glycosyltransferase 75D1-like (LOC100252126), mRNA
comp92453_c0	1e-08	1.63032	up	[V]	Defense mechanisms	Biological Process: drug transmembrane transport (GO:0006855);; Biological Process: purine nucleobase transport (GO:0006863);; Cellular Component: plant-type vacuole membrane (GO:0009705);; Biological Process: proanthocyanidin biosynthetic process (GO:0010023);; Biological Process: maintenance of seed dormancy (GO:0010231);; Molecular Function: drug transmembrane transporter activity (GO:0015238)…	--	Protein TRANSPARENT TESTA 12 GN=F17J16_80 OS=Arabidopsis thaliana (Mouse-ear cress) PE=2 SV=1	Putative uncharacterized protein GN=VIT_18s0001g06790 OS=Vitis vinifera (Grape) PE=4 SV=1	PREDICTED: protein TRANSPARENT TESTA 12-like [Vitis vinifera]	PREDICTED: Vitis vinifera protein TRANSPARENT TESTA 12-like (LOC100242048), mRNA
comp82557_c2	1.18e-08	1.36932	up	--	--	--	--	--	--	Uncharacterized protein TCM_020114 [Theobroma cacao]	--
comp86716_c0	1.28e-08	1.34333	up	[R]	General function prediction only	Molecular Function: GTPase activity (GO:0003924);; Molecular Function: GTP binding (GO:0005525);; Biological Process: GTP catabolic process (GO:0006184);; Biological Process: DNA metabolic process (GO:0006259);; Biological Process: defense response (GO:0006952);; Biological Process: organelle organization (GO:0006996);; Biological Process: response to biotic stimulus (GO:0009607);; Biological Pro…	--	Dynamin-related protein 4C GN=DRP4C OS=Arabidopsis thaliana (Mouse-ear cress) PE=2 SV=1	Interferon-induced GTP-binding protein mx, putative GN=RCOM_1437440 OS=Ricinus communis (Castor bean) PE=3 SV=1	interferon-induced GTP-binding protein mx, putative [Ricinus communis]	Ricinus communis interferon-induced GTP-binding protein mx, putative, mRNA
comp90875_c0	1.36e-08	1.29749	up	[R]	General function prediction only	Molecular Function: catalytic activity (GO:0003824);; Molecular Function: binding (GO:0005488);; Biological Process: response to stress (GO:0006950);; Biological Process: cellular process (GO:0009987);; Cellular Component: cell part (GO:0044464);;	--	Ankyrin repeat-containing protein At3g12360 GN=At3g12360 OS=Arabidopsis thaliana (Mouse-ear cress) PE=2 SV=1	Uncharacterized protein GN=Solyc08g062330.2 OS=Solanum lycopersicum (Tomato) PE=4 SV=1	PREDICTED: ankyrin repeat-containing protein At3g12360-like [Solanum lycopersicum]	PREDICTED: Solanum lycopersicum ankyrin repeat-containing protein At3g12360-like (LOC101247945), mRNA
comp89601_c0	1.42e-08	1.52398	up	[C]	Energy production and conversion	Molecular Function: D-arabinono-1,4-lactone oxidase activity (GO:0003885);; Cellular Component: cell wall (GO:0005618);; Molecular Function: UDP-N-acetylmuramate dehydrogenase activity (GO:0008762);; Cellular Component: membrane (GO:0016020);; Molecular Function: oxidoreductase activity (GO:0016491);; Molecular Function: L-gulonolactone oxidase activity (GO:0050105);; Molecular Function: flavin a…	--	L-galactono-1,4-lactone dehydrogenase, mitochondrial (Precursor) OS=Brassica oleracea (Wild cabbage) PE=1 SV=1	D-lactate dehydrogenase, putative GN=RCOM_0732560 OS=Ricinus communis (Castor bean) PE=4 SV=1	PREDICTED: uncharacterized protein LOC100260872 [Vitis vinifera]	PREDICTED: Solanum lycopersicum L-gulono-1,4-lactone dehydrogenase-like (LOC101256030), mRNA
comp66463_c0	1.61e-08	4.44799	up	--	--	Biological Process: transport (GO:0006810);; Cellular Component: plastid (GO:0009536);;	--	--	Uncharacterized protein GN=Solyc11g044610.1 OS=Solanum lycopersicum (Tomato) PE=4 SV=1	Cell wall-associated hydrolase [Medicago truncatula]	TSA: Triticum urartu UCW_Tu-k35_contig_4200 transcribed RNA sequence
comp83758_c0	1.75e-08	2.29875	up	--	--	Cellular Component: plasma membrane (GO:0005886);; Cellular Component: chloroplast (GO:0009507);;	--	--	Putative uncharacterized protein GN=VIT_07s0031g00610 OS=Vitis vinifera (Grape) PE=4 SV=1	PREDICTED: uncharacterized protein LOC100252502 [Vitis vinifera]	Vitis vinifera clone SS0AFA22YP10
comp85617_c0	1.84e-08	1.83508	up	[P]	Inorganic ion transport and metabolism	Biological Process: transition metal ion transport (GO:0000041);; Biological Process: oligopeptide transport (GO:0006857);; Molecular Function: secondary active sulfate transmembrane transporter activity (GO:0008271);; Biological Process: sulfate transport (GO:0008272);; Cellular Component: plasmodesma (GO:0009506);; Cellular Component: chloroplast (GO:0009507);; Biological Process: indoleacetic …	--	Sulfate transporter 3.1 OS=Arabidopsis thaliana (Mouse-ear cress) PE=2 SV=1	Putative uncharacterized protein GN=VITISV_039695 OS=Vitis vinifera (Grape) PE=4 SV=1	hypothetical protein VITISV_039695 [Vitis vinifera]	PREDICTED: Vitis vinifera sulfate transporter 3.1-like (LOC100852937), mRNA
comp73506_c0	2.14e-08	1.43484	up	[M]	Cell wall/membrane/envelope biogenesis	Cellular Component: Golgi membrane (GO:0000139);; Cellular Component: nucleus (GO:0005634);; Biological Process: calcium ion transport (GO:0006816);; Biological Process: Golgi organization (GO:0007030);; Biological Process: DNA mediated transformation (GO:0009294);; Biological Process: response to bacterium (GO:0009617);; Biological Process: response to salt stress (GO:0009651);; Biological Proce…	K13680|1e-135|pop:POPTR_833893|hypothetical protein	Glucomannan 4-beta-mannosyltransferase 9 GN=F17C15.180 OS=Arabidopsis thaliana (Mouse-ear cress) PE=2 SV=1	Cellulose synthase-like protein OS=Populus tomentosa (Chinese white poplar) PE=4 SV=1	cellulose synthase-like protein [Populus tomentosa]	Populus trichocarpa predicted protein, mRNA
comp58141_c0	2.38e-08	1.60045	up	--	--	Cellular Component: extracellular region (GO:0005576);; Cellular Component: mitochondrion (GO:0005739);; Cellular Component: Golgi apparatus (GO:0005794);; Cellular Component: cytosol (GO:0005829);; Cellular Component: plasma membrane (GO:0005886);; Biological Process: carbohydrate metabolic process (GO:0005975);; Molecular Function: cellulase activity (GO:0008810);; Cellular Component: plant-typ…	--	Endoglucanase 8 (Precursor) GN=CEL1 OS=Arabidopsis thaliana (Mouse-ear cress) PE=2 SV=1	Uncharacterized protein GN=PRUPE_ppa004644mg OS=Prunus persica (Peach) PE=4 SV=1	hypothetical protein PRUPE_ppa004644mg [Prunus persica]	PREDICTED: Glycine max endoglucanase 8-like (LOC100804372), mRNA
comp88057_c0	2.67e-08	1.34841	up	[R]	General function prediction only	Molecular Function: single-stranded RNA binding (GO:0003727);; Biological Process: RNA processing (GO:0006396);; Biological Process: response to stress (GO:0006950);; Biological Process: macromolecule modification (GO:0043412);; Biological Process: cellular biosynthetic process (GO:0044249);; Cellular Component: chloroplast part (GO:0044434);; Biological Process: system development (GO:0048731);;	--	Polyadenylate-binding protein 8 GN=PAB8 OS=Arabidopsis thaliana (Mouse-ear cress) PE=1 SV=1	Putative uncharacterized protein GN=VIT_03s0017g01340 OS=Vitis vinifera (Grape) PE=4 SV=1	PREDICTED: uncharacterized protein LOC100266805 [Vitis vinifera]	PREDICTED: Vitis vinifera uncharacterized LOC100266805 (LOC100266805), mRNA
comp92150_c0	2.96e-08	1.27539	up	[P]	Inorganic ion transport and metabolism	Molecular Function: DNA binding (GO:0003677);; Molecular Function: copper ion binding (GO:0005507);; Cellular Component: cytosol (GO:0005829);; Biological Process: glycolysis (GO:0006096);; Biological Process: regulation of DNA replication (GO:0006275);; Biological Process: water transport (GO:0006833);; Biological Process: hyperosmotic response (GO:0006972);; Biological Process: Golgi organizati…	K00392|0.0|rcu:RCOM_1577810|Sulfite reductase [ferredoxin], putative (EC:1.8.7.1)	Sulfite reductase [ferredoxin], chloroplastic (Precursor; Fragment) GN=SIR OS=Glycine max (Soybean) PE=1 SV=1	Sulfite reductase [ferredoxin], putative GN=RCOM_1577810 OS=Ricinus communis (Castor bean) PE=4 SV=1	Ferredoxin:sulfite reductase isoform 2 [Theobroma cacao]	PREDICTED: Vitis vinifera sulfite reductase [ferredoxin]-like (LOC100245032), mRNA
comp87993_c0	3.07e-08	2.07037	up	[P]	Inorganic ion transport and metabolism	Biological Process: transition metal ion transport (GO:0000041);; Cellular Component: plasma membrane (GO:0005886);; Biological Process: oligopeptide transport (GO:0006857);; Molecular Function: secondary active sulfate transmembrane transporter activity (GO:0008271);; Biological Process: sulfate transport (GO:0008272);; Cellular Component: plasmodesma (GO:0009506);; Cellular Component: chloropla…	--	Sulfate transporter 1.3 GN=SULTR1;3 OS=Arabidopsis thaliana (Mouse-ear cress) PE=2 SV=1	Uncharacterized protein GN=PRUPE_ppa002542mg OS=Prunus persica (Peach) PE=4 SV=1	hypothetical protein PRUPE_ppa002542mg [Prunus persica]	Vitis rupestris sulfate transporter mRNA, complete cds
comp92595_c0	3.28e-08	1.58925	up	--	--	Biological Process: circadian rhythm (GO:0007623);; Biological Process: isoprenoid biosynthetic process (GO:0008299);; Cellular Component: chloroplast (GO:0009507);; Cellular Component: plastid (GO:0009536);; Molecular Function: sesquiterpene synthase activity (GO:0010334);; Molecular Function: carbon-oxygen lyase activity, acting on phosphates (GO:0016838);; Molecular Function: metal ion binding…	--	(3S,6E)-nerolidol synthase 2, chloroplastic/mitochondrial (Precursor) OS=Fragaria ananassa (Strawberry) PE=1 SV=1	Nerolidol synthase GN=NES1 OS=Actinidia chinensis (Kiwi) PE=2 SV=1	nerolidol synthase [Actinidia chinensis]	Actinidia arguta linalool synthase mRNA, complete cds
comp93443_c1	3.8e-08	1.50183	up	[O]	Posttranslational modification, protein turnover, chaperones	Molecular Function: serine-type endopeptidase activity (GO:0004252);; Cellular Component: extracellular region (GO:0005576);; Biological Process: proteolysis (GO:0006508);; Cellular Component: plant-type cell wall (GO:0009505);; Cellular Component: external side of plasma membrane (GO:0009897);; Biological Process: stomatal complex morphogenesis (GO:0010103);; Biological Process: regulation of ce…	--	Subtilisin-like protease (Precursor) GN=K8K14.8 OS=Arabidopsis thaliana (Mouse-ear cress) PE=1 SV=1	Uncharacterized protein GN=PRUPE_ppa001938mg OS=Prunus persica (Peach) PE=4 SV=1	hypothetical protein PRUPE_ppa001938mg [Prunus persica]	PREDICTED: Glycine max subtilisin-like protease-like (LOC100776647), mRNA
comp93445_c1	4.03e-08	1.28072	up	--	--	--	--	--	Putative uncharacterized protein GN=VIT_06s0009g00310 OS=Vitis vinifera (Grape) PE=2 SV=1	PREDICTED: protein FAF-like, chloroplastic-like [Fragaria vesca subsp. vesca]	Ricinus communis conserved hypothetical protein, mRNA
comp87791_c3	4.78e-08	1.34637	up	--	--	Cellular Component: 1,3-beta-D-glucan synthase complex (GO:0000148);; Biological Process: microtubule cytoskeleton organization (GO:0000226);; Biological Process: cytokinesis by cell plate formation (GO:0000911);; Molecular Function: 1,3-beta-D-glucan synthase activity (GO:0003843);; Cellular Component: Golgi apparatus (GO:0005794);; Biological Process: (1->3)-beta-D-glucan biosynthetic process (…	K11000|0.0|vvi:100265625|similar to Callose synthase 3	Callose synthase 3 GN=T24H18.170 OS=Arabidopsis thaliana (Mouse-ear cress) PE=2 SV=3	Putative uncharacterized protein GN=VIT_06s0004g01270 OS=Vitis vinifera (Grape) PE=4 SV=1	PREDICTED: callose synthase 3-like [Vitis vinifera]	PREDICTED: Vitis vinifera callose synthase 3-like (LOC100265625), mRNA
comp56408_c0	5.11e-08	3.12531	up	--	--	--	K13153|2e-59|rcu:RCOM_0900820|hypothetical protein	--	Putative uncharacterized protein GN=RCOM_0900820 OS=Ricinus communis (Castor bean) PE=4 SV=1	conserved hypothetical protein [Ricinus communis]	Ricinus communis conserved hypothetical protein, mRNA
comp72378_c0	5.28e-08	1.25913	up	[H]	Coenzyme transport and metabolism	Biological Process: maltose metabolic process (GO:0000023);; Molecular Function: catalytic activity (GO:0003824);; Cellular Component: vacuolar membrane (GO:0005774);; Cellular Component: cytosol (GO:0005829);; Cellular Component: plasma membrane (GO:0005886);; Biological Process: pentose-phosphate shunt (GO:0006098);; Biological Process: protein folding (GO:0006457);; Biological Process: cellula…	K06215|0.0|vvi:100260451|similar to Probable pyridoxal biosynthesis protein PDX1	Probable pyridoxal biosynthesis protein PDX1 GN=PDX1 OS=Hevea brasiliensis (Para rubber tree) PE=2 SV=1	Pyridoxal biosynthesis protein OS=Cucumis melo subsp. melo PE=3 SV=1	PREDICTED: probable pyridoxal biosynthesis protein PDX1-like [Cucumis sativus]	Linum usitatissimum clone LuBAC395P20, complete sequence
comp94200_c1	5.36e-08	1.26695	up	--	--	Cellular Component: cytoplasm (GO:0005737);; Molecular Function: O-acyltransferase activity (GO:0008374);; Biological Process: epidermis development (GO:0008544);; Biological Process: macromolecule biosynthetic process (GO:0009059);; Biological Process: phenylpropanoid biosynthetic process (GO:0009699);; Molecular Function: N-acyltransferase activity (GO:0016410);; Molecular Function: transferase…	--	Uncharacterized acetyltransferase At3g50280 GN=At3g50280 OS=Arabidopsis thaliana (Mouse-ear cress) PE=1 SV=1	Putative uncharacterized protein GN=VIT_18s0001g10180 OS=Vitis vinifera (Grape) PE=4 SV=1	PREDICTED: uncharacterized acetyltransferase At3g50280-like [Vitis vinifera]	PREDICTED: Glycine max uncharacterized protein LOC100792511 (LOC100792511), mRNA
comp89286_c0	5.36e-08	1.37767	up	[I]	Lipid transport and metabolism	Cellular Component: endoplasmic reticulum membrane (GO:0005789);; Biological Process: lipid metabolic process (GO:0006629);; Biological Process: unsaturated fatty acid biosynthetic process (GO:0006636);; Biological Process: response to cold (GO:0009409);; Cellular Component: integral to membrane (GO:0016021);; Molecular Function: oxidoreductase activity, acting on paired donors, with oxidation of…	K10257|0.0|vvi:100243349|hypothetical protein LOC100243349	Omega-3 fatty acid desaturase, chloroplastic (Precursor) GN=FAD7A-1 OS=Ricinus communis (Castor bean) PE=2 SV=1	Putative uncharacterized protein GN=VIT_06s0004g06730 OS=Vitis vinifera (Grape) PE=4 SV=1	PREDICTED: temperature-sensitive omega-3 fatty acid desaturase, chloroplastic-like [Vitis vinifera]	Betula pendula clone fad3 microsomal omega-3 fatty acid desaturase mRNA, complete cds
comp78942_c0	5.55e-08	1.96602	up	--	--	Molecular Function: sequence-specific DNA binding transcription factor activity (GO:0003700);; Cellular Component: nucleolus (GO:0005730);; Cellular Component: mitochondrion (GO:0005739);; Biological Process: DNA repair (GO:0006281);; Biological Process: circadian rhythm (GO:0007623);; Molecular Function: zinc ion binding (GO:0008270);; Biological Process: shade avoidance (GO:0009641);; Biologica…	--	Zinc finger protein CONSTANS-LIKE 3 GN=COL3 OS=Arabidopsis thaliana (Mouse-ear cress) PE=1 SV=1	Putative uncharacterized protein GN=VIT_19s0027g01130 OS=Vitis vinifera (Grape) PE=4 SV=1	PREDICTED: uncharacterized protein LOC100264678 [Vitis vinifera]	PREDICTED: Solanum lycopersicum zinc finger protein CONSTANS-LIKE 4-like (LOC101256897), mRNA
comp91417_c0	5.58e-08	2.02799	up	[R]	General function prediction only	Molecular Function: inward rectifier potassium channel activity (GO:0005242);; Molecular Function: voltage-gated potassium channel activity (GO:0005249);; Cellular Component: mitochondrion (GO:0005739);; Cellular Component: endoplasmic reticulum (GO:0005783);; Cellular Component: plasma membrane (GO:0005886);; Biological Process: potassium ion transport (GO:0006813);; Biological Process: response…	--	Potassium channel AKT1 GN=AKT1 OS=Arabidopsis thaliana (Mouse-ear cress) PE=1 SV=2	Potassium channel AKT1, putative GN=RCOM_0826630 OS=Ricinus communis (Castor bean) PE=4 SV=1	K+ transporter 1 [Theobroma cacao]	PREDICTED: Vitis vinifera potassium channel AKT1-like (LOC100266175), mRNA
comp83790_c0	5.73e-08	1.76034	up	--	--	Molecular Function: structural constituent of cell wall (GO:0005199);; Cellular Component: extracellular region (GO:0005576);; Cellular Component: cytosol (GO:0005829);; Biological Process: syncytium formation (GO:0006949);; Cellular Component: plant-type cell wall (GO:0009505);; Cellular Component: plasmodesma (GO:0009506);; Cellular Component: chloroplast (GO:0009507);; Biological Process: plan…	--	Expansin-A6 (Precursor) GN=T9I4.3 OS=Arabidopsis thaliana (Mouse-ear cress) PE=2 SV=2	Expansin 1 GN=Exp1 OS=Dimocarpus longan PE=2 SV=1	expansin 1 [Dimocarpus longan]	P.sativum mRNA for pollen allergen-like protein
comp57264_c0	5.96e-08	1.274	up	[Q]	Secondary metabolites biosynthesis, transport and catabolism	Molecular Function: copper ion binding (GO:0005507);; Cellular Component: mitochondrion (GO:0005739);; Molecular Function: L-ascorbate oxidase activity (GO:0008447);; Biological Process: response to water deprivation (GO:0009414);; Biological Process: lignin biosynthetic process (GO:0009809);; Biological Process: secondary cell wall biogenesis (GO:0009834);; Biological Process: glucuronoxylan met…	--	Laccase-4 (Precursor) GN=F16M14.1 OS=Arabidopsis thaliana (Mouse-ear cress) PE=2 SV=2	Putative uncharacterized protein GN=VIT_13s0019g03360 OS=Vitis vinifera (Grape) PE=4 SV=1	PREDICTED: laccase-4-like [Vitis vinifera]	PREDICTED: Vitis vinifera laccase-4-like (LOC100247392), mRNA
comp60128_c0	8.51e-08	4.34368	up	--	--	--	--	--	Uncharacterized protein GN=PGSC0003DMG400000307 OS=Solanum tuberosum (Potato) PE=4 SV=1	PREDICTED: probable protein ABIL5 [Vitis vinifera]	--
comp77017_c0	9.27e-08	1.47684	up	[O]	Posttranslational modification, protein turnover, chaperones	Molecular Function: iron ion binding (GO:0005506);; Biological Process: protein folding (GO:0006457);; Biological Process: response to stress (GO:0006950);; Molecular Function: electron carrier activity (GO:0009055);; Molecular Function: oxidoreductase activity, acting on paired donors, with incorporation or reduction of molecular oxygen (GO:0016705);; Molecular Function: heme binding (GO:0020037…	--	Chaperone protein dnaJ 49 OS=Arabidopsis thaliana (Mouse-ear cress) PE=2 SV=2	Putative uncharacterized protein GN=VIT_09s0002g00690 OS=Vitis vinifera (Grape) PE=4 SV=1	PREDICTED: dnaJ homolog subfamily B member 7 [Vitis vinifera]	PREDICTED: Vitis vinifera dnaJ homolog subfamily B member 7-like (LOC100251506), mRNA
comp79332_c0	9.76e-08	1.8345	up	--	--	--	--	--	Uncharacterized protein GN=PRUPE_ppa021623mg OS=Prunus persica (Peach) PE=4 SV=1	hypothetical protein PRUPE_ppa021623mg [Prunus persica]	Vitis vinifera contig VV79X000450.6, whole genome shotgun sequence
comp87190_c0	9.78e-08	1.26447	up	[S]	Function unknown	Biological Process: developmental process involved in reproduction (GO:0003006);; Molecular Function: actin monomer binding (GO:0003785);; Molecular Function: ATP binding (GO:0005524);; Cellular Component: nucleus (GO:0005634);; Cellular Component: cytosol (GO:0005829);; Cellular Component: plasma membrane (GO:0005886);; Biological Process: N-terminal protein myristoylation (GO:0006499);; Biologi…	K00889|0.0|vvi:100250604|hypothetical protein LOC100250604	Phosphatidylinositol 4-phosphate 5-kinase 1 GN=F2E2.1 OS=Arabidopsis thaliana (Mouse-ear cress) PE=1 SV=1	Putative uncharacterized protein GN=VIT_18s0001g03820 OS=Vitis vinifera (Grape) PE=4 SV=1	PREDICTED: phosphatidylinositol-4-phosphate 5-kinase 1 [Vitis vinifera]	Populus trichocarpa predicted protein, mRNA
comp89180_c0	9.92e-08	1.30987	up	[R]	General function prediction only	Molecular Function: binding (GO:0005488);; Cellular Component: cytoplasm (GO:0005737);; Cellular Component: plasma membrane (GO:0005886);; Biological Process: signal transduction (GO:0007165);; Biological Process: response to hormone stimulus (GO:0009725);; Biological Process: regulation of metabolic process (GO:0019222);; Cellular Component: intracellular membrane-bounded organelle (GO:0043231);…	--	Guanine nucleotide-binding protein subunit beta GN=GB1 OS=Zea mays (Maize) PE=2 SV=1	Putative uncharacterized protein GN=VIT_16s0098g01520 OS=Vitis vinifera (Grape) PE=4 SV=1	PREDICTED: uncharacterized protein LOC100245187 [Vitis vinifera]	PREDICTED: Vitis vinifera uncharacterized LOC100245187 (LOC100245187), mRNA
comp85979_c0	9.99e-08	1.2797	up	--	--	Cellular Component: cytosol (GO:0005829);; Cellular Component: plasma membrane (GO:0005886);; Biological Process: actin filament organization (GO:0007015);; Biological Process: chloroplast avoidance movement (GO:0009903);; Biological Process: chloroplast accumulation movement (GO:0009904);; Cellular Component: intracellular membrane-bounded organelle (GO:0043231);; Biological Process: cellular re…	--	Auxilin-related protein 2 GN=At4g12770 OS=Arabidopsis thaliana (Mouse-ear cress) PE=1 SV=1	Putative uncharacterized protein GN=VIT_10s0003g04050 OS=Vitis vinifera (Grape) PE=2 SV=1	PREDICTED: uncharacterized protein LOC100249766 [Vitis vinifera]	PREDICTED: Vitis vinifera uncharacterized LOC100249766 (LOC100249766), mRNA
comp83592_c0	1.01e-07	1.50589	up	--	--	Cellular Component: ubiquitin ligase complex (GO:0000151);; Biological Process: MAPK cascade (GO:0000165);; Biological Process: respiratory burst involved in defense response (GO:0002679);; Molecular Function: ubiquitin-protein ligase activity (GO:0004842);; Cellular Component: cytosol (GO:0005829);; Biological Process: protein targeting to membrane (GO:0006612);; Biological Process: amino acid t…	--	E3 ubiquitin-protein ligase PUB24 GN=PUB24 OS=Arabidopsis thaliana (Mouse-ear cress) PE=1 SV=1	Putative uncharacterized protein GN=VIT_06s0009g00370 OS=Vitis vinifera (Grape) PE=4 SV=1	PREDICTED: E3 ubiquitin-protein ligase PUB24-like [Vitis vinifera]	PREDICTED: Vitis vinifera E3 ubiquitin-protein ligase PUB24-like (LOC100261566), mRNA
comp75830_c3	1.27e-07	1.76024	up	--	--	Molecular Function: structural constituent of cell wall (GO:0005199);; Cellular Component: extracellular region (GO:0005576);; Cellular Component: cytosol (GO:0005829);; Biological Process: syncytium formation (GO:0006949);; Cellular Component: plant-type cell wall (GO:0009505);; Cellular Component: plasmodesma (GO:0009506);; Cellular Component: chloroplast (GO:0009507);; Biological Process: plan…	--	Expansin-A6 (Precursor) GN=T9I4.3 OS=Arabidopsis thaliana (Mouse-ear cress) PE=2 SV=2	Putative uncharacterized protein GN=VIT_06s0004g04860 OS=Vitis vinifera (Grape) PE=3 SV=1	PREDICTED: expansin-A4 [Vitis vinifera]	PREDICTED: Vitis vinifera expansin-A4-like (LOC100245911), mRNA
comp57532_c0	1.28e-07	1.31711	up	--	--	Molecular Function: sequence-specific DNA binding transcription factor activity (GO:0003700);; Cellular Component: nucleus (GO:0005634);; Biological Process: transcription, DNA-dependent (GO:0006351);; Biological Process: regulation of transcription, DNA-dependent (GO:0006355);; Biological Process: response to heat (GO:0009408);; Biological Process: response to water deprivation (GO:0009414);; Bi…	--	Dehydration-responsive element-binding protein 1D GN=MSG15.7 OS=Arabidopsis thaliana (Mouse-ear cress) PE=2 SV=1	Putative uncharacterized protein GN=VITISV_011647 OS=Vitis vinifera (Grape) PE=4 SV=1	PREDICTED: dehydration-responsive element-binding protein 1E [Vitis vinifera]	Prunus mume CBF/DREB1-like protein a (CBFa) mRNA, complete cds
comp107572_c0	1.45e-07	2.02218	up	--	--	Biological Process: MAPK cascade (GO:0000165);; Molecular Function: calmodulin binding (GO:0005516);; Cellular Component: mitochondrion (GO:0005739);; Cellular Component: Golgi apparatus (GO:0005794);; Cellular Component: plasma membrane (GO:0005886);; Biological Process: protein targeting to membrane (GO:0006612);; Biological Process: defense response (GO:0006952);; Biological Process: cell deat…	--	MLO-like protein 5 GN=MLO5 OS=Arabidopsis thaliana (Mouse-ear cress) PE=2 SV=1	MLO-like protein GN=VIT_18s0122g00910 OS=Vitis vinifera (Grape) PE=3 SV=1	PREDICTED: MLO-like protein 5-like [Vitis vinifera]	PREDICTED: Vitis vinifera MLO-like protein 5-like (LOC100259807), mRNA
comp90714_c0	1.48e-07	1.65957	up	--	--	Molecular Function: transporter activity (GO:0005215);; Cellular Component: vacuole (GO:0005773);; Biological Process: transport (GO:0006810);; Biological Process: anion transport (GO:0006820);; Biological Process: oligopeptide transport (GO:0006857);; Biological Process: response to stress (GO:0006950);; Biological Process: metabolic process (GO:0008152);; Molecular Function: anion transmembrane…	--	Putative peptide/nitrate transporter At2g38100 GN=At2g38100 OS=Arabidopsis thaliana (Mouse-ear cress) PE=2 SV=1	Uncharacterized protein GN=PRUPE_ppa1027125mg OS=Prunus persica (Peach) PE=4 SV=1	hypothetical protein PRUPE_ppa1027125mg [Prunus persica]	--
comp94279_c0	1.48e-07	1.37678	up	--	--	--	--	--	Putative uncharacterized protein GN=VITISV_032393 OS=Vitis vinifera (Grape) PE=4 SV=1	hypothetical protein VITISV_032393 [Vitis vinifera]	Camellia sinensis var. assamica microsatellite DNA locus Csin11
comp81887_c0	1.5e-07	1.51738	up	[S]	Function unknown	Biological Process: response to molecule of bacterial origin (GO:0002237);; Molecular Function: protein serine/threonine kinase activity (GO:0004674);; Molecular Function: protein binding (GO:0005515);; Molecular Function: ATP binding (GO:0005524);; Cellular Component: plasma membrane (GO:0005886);; Biological Process: cellular glucan metabolic process (GO:0006073);; Biological Process: protein p…	--	Probably inactive leucine-rich repeat receptor-like protein kinase At3g28040 (Precursor) GN=At3g28040 OS=Arabidopsis thaliana (Mouse-ear cress) PE=2 SV=1	Putative uncharacterized protein GN=VIT_05s0062g01070 OS=Vitis vinifera (Grape) PE=4 SV=1	PREDICTED: probably inactive leucine-rich repeat receptor-like protein kinase At3g28040-like [Vitis vinifera]	PREDICTED: Solanum lycopersicum probably inactive leucine-rich repeat receptor-like protein kinase At3g28040-like (LOC101259486), mRNA
comp89049_c0	1.52e-07	1.30186	up	[GC]	--	Cellular Component: nucleus (GO:0005634);; Biological Process: tryptophan catabolic process (GO:0006569);; Biological Process: defense response (GO:0006952);; Biological Process: metabolic process (GO:0008152);; Biological Process: toxin catabolic process (GO:0009407);; Biological Process: indoleacetic acid biosynthetic process (GO:0009684);; Biological Process: salicylic acid metabolic process (…	--	UDP-glycosyltransferase 74B1 GN=UGT74B1 OS=Arabidopsis thaliana (Mouse-ear cress) PE=1 SV=1	Putative uncharacterized protein GN=VIT_01s0026g00630 OS=Vitis vinifera (Grape) PE=3 SV=1	UDP-glucosyl transferase 74B1 [Theobroma cacao]	PREDICTED: Vitis vinifera UDP-glycosyltransferase 74B1-like (LOC100260341), mRNA
comp92390_c0	1.53e-07	1.23365	up	[O]	Posttranslational modification, protein turnover, chaperones	Molecular Function: glutathione transferase activity (GO:0004364);; Molecular Function: lactoylglutathione lyase activity (GO:0004462);; Cellular Component: nucleus (GO:0005634);; Cellular Component: vacuolar membrane (GO:0005774);; Cellular Component: Golgi apparatus (GO:0005794);; Cellular Component: cytosol (GO:0005829);; Cellular Component: plasma membrane (GO:0005886);; Biological Process: g…	K00799|1e-56|vvi:100265481|hypothetical protein LOC100265481	Glutathione S-transferase U7 GN=F16P2.20 OS=Arabidopsis thaliana (Mouse-ear cress) PE=2 SV=1	Putative uncharacterized protein GN=VIT_00s0153g00050 OS=Vitis vinifera (Grape) PE=3 SV=1	PREDICTED: probable glutathione S-transferase [Vitis vinifera]	PREDICTED: Vitis vinifera probable glutathione S-transferase-like (LOC100265481), mRNA
comp87847_c1	1.63e-07	1.22767	up	[EH]	--	Molecular Function: magnesium ion binding (GO:0000287);; Molecular Function: pyruvate decarboxylase activity (GO:0004737);; Cellular Component: cytosol (GO:0005829);; Biological Process: cellular amino acid biosynthetic process (GO:0008652);; Molecular Function: oxalyl-CoA decarboxylase activity (GO:0008949);; Biological Process: toxin catabolic process (GO:0009407);; Cellular Component: chloropl…	K12261|0.0|vvi:100232933|OXC	2-hydroxyacyl-CoA lyase GN=T10B6.40 OS=Arabidopsis thaliana (Mouse-ear cress) PE=2 SV=1	Pyruvate decarboxylase 3 (Fragment) GN=PDC3 OS=Diospyros kaki (Kaki persimmon) PE=2 SV=1	pyruvate decarboxylase 3, partial [Diospyros kaki]	Diospyros kaki pyruvate decarboxylase 3 (PDC3) mRNA, complete cds
comp90698_c0	1.74e-07	1.36247	up	[E]	Amino acid transport and metabolism	Cellular Component: cytoplasm (GO:0005737);; Biological Process: regulation of translation (GO:0006417);; Biological Process: amino acid transport (GO:0006865);; Biological Process: ethylene biosynthetic process (GO:0009693);; Biological Process: response to cytokinin stimulus (GO:0009735);; Biological Process: fruit ripening (GO:0009835);; Biological Process: response to chitin (GO:0010200);; Mo…	K01762|0.0|rcu:RCOM_1688460|acc synthase, putative (EC:4.4.1.14)	1-aminocyclopropane-1-carboxylate synthase GN=ACS1 OS=Glycine max (Soybean) PE=2 SV=1	1-aminocyclopropane-1-carboxylate synthase OS=Camellia sinensis (Tea) PE=2 SV=1	1-aminocyclopropane-1-carboxylate synthase [Camellia sinensis]	Camellia sinensis 1-aminocyclopropane-1-carboxylate synthase mRNA, complete cds
comp82612_c0	1.75e-07	1.26061	up	--	--	Biological Process: respiratory burst involved in defense response (GO:0002679);; Molecular Function: DNA binding (GO:0003677);; Molecular Function: sequence-specific DNA binding transcription factor activity (GO:0003700);; Cellular Component: nucleus (GO:0005634);; Cellular Component: nucleolus (GO:0005730);; Biological Process: regulation of transcription, DNA-dependent (GO:0006355);; Biologica…	--	Ethylene-responsive transcription factor RAP2-3 OS=Arabidopsis thaliana (Mouse-ear cress) PE=1 SV=2	Ethylene response factor 6 GN=ERF6 OS=Actinidia deliciosa (Kiwi) PE=2 SV=1	ethylene response factor 6 [Actinidia deliciosa]	Actinidia deliciosa ethylene response factor 6 (ERF6) mRNA, complete cds
comp52516_c0	2.16e-07	1.23324	up	[G]	Carbohydrate transport and metabolism	Molecular Function: beta-galactosidase activity (GO:0004565);; Cellular Component: extracellular region (GO:0005576);; Cellular Component: cell wall (GO:0005618);; Cellular Component: vacuolar membrane (GO:0005774);; Cellular Component: cytosol (GO:0005829);; Biological Process: carbohydrate metabolic process (GO:0005975);; Biological Process: acetyl-CoA metabolic process (GO:0006084);; Biologica…	--	Beta-galactosidase 3 (Precursor) OS=Oryza sativa subsp. japonica (Rice) PE=2 SV=1	Beta-galactosidase GN=VIT_07s0031g02480 OS=Vitis vinifera (Grape) PE=3 SV=1	PREDICTED: beta-galactosidase 3-like [Vitis vinifera]	PREDICTED: Vitis vinifera beta-galactosidase 3-like (LOC100254367), mRNA
comp89410_c0	2.57e-07	1.50033	up	[M]	Cell wall/membrane/envelope biogenesis	Cellular Component: Golgi membrane (GO:0000139);; Biological Process: calcium ion transport (GO:0006816);; Biological Process: Golgi organization (GO:0007030);; Biological Process: DNA mediated transformation (GO:0009294);; Biological Process: response to bacterium (GO:0009617);; Biological Process: response to salt stress (GO:0009651);; Biological Process: cytokinin mediated signaling pathway (G…	K13680|0.0|vvi:100259738|hypothetical protein LOC100259738	Glucomannan 4-beta-mannosyltransferase 9 GN=F17C15.180 OS=Arabidopsis thaliana (Mouse-ear cress) PE=2 SV=1	Putative uncharacterized protein GN=VIT_08s0007g03990 OS=Vitis vinifera (Grape) PE=4 SV=1	PREDICTED: glucomannan 4-beta-mannosyltransferase 9 [Vitis vinifera]	PREDICTED: Vitis vinifera glucomannan 4-beta-mannosyltransferase 9-like (LOC100259738), mRNA
comp76914_c0	2.61e-07	4.26971	up	--	--	Molecular Function: UDP-glycosyltransferase activity (GO:0008194);; Molecular Function: transferase activity, transferring hexosyl groups (GO:0016758);; Molecular Function: UDP-glucosyltransferase activity (GO:0035251);; Cellular Component: intracellular membrane-bounded organelle (GO:0043231);; Cellular Component: cytoplasmic part (GO:0044444);; Biological Process: response to stimulus (GO:00508…	--	UDP-glycosyltransferase 90A1 GN=UGT90A1 OS=Arabidopsis thaliana (Mouse-ear cress) PE=2 SV=1	Glycosyltransferase UGT90A7 OS=Hieracium pilosella (Mouse-ear hawkweed) PE=2 SV=1	glycosyltransferase UGT90A7 [Hieracium pilosella]	Linum usitatissimum UDP-glycosyltransferase 1 (UGT90D1) gene, complete cds
comp83934_c0	2.77e-07	1.25867	up	[RTKL]	--	Biological Process: MAPK cascade (GO:0000165);; Molecular Function: nucleotide binding (GO:0000166);; Biological Process: developmental process involved in reproduction (GO:0003006);; Molecular Function: protein serine/threonine kinase activity (GO:0004674);; Cellular Component: plasma membrane (GO:0005886);; Biological Process: polysaccharide metabolic process (GO:0005976);; Biological Process: …	--	Probable serine/threonine-protein kinase At1g01540 GN=At1g01540 OS=Arabidopsis thaliana (Mouse-ear cress) PE=1 SV=2	Putative uncharacterized protein GN=VIT_18s0001g10310 OS=Vitis vinifera (Grape) PE=3 SV=1	PREDICTED: probable serine/threonine-protein kinase At1g01540-like [Vitis vinifera]	PREDICTED: Vitis vinifera probable serine/threonine-protein kinase At1g01540-like (LOC100243696), mRNA
comp94101_c0	2.8e-07	1.62373	up	--	--	--	--	--	--	--	Vitis vinifera contig VV78X025921.2, whole genome shotgun sequence
comp60520_c0	3.05e-07	5.02738	up	--	--	--	--	--	Predicted protein GN=POPTRDRAFT_589659 OS=Populus trichocarpa (Western balsam poplar) PE=4 SV=1	predicted protein [Populus trichocarpa]	--
comp66148_c0	3.05e-07	5.02738	up	--	--	--	--	--	Predicted protein GN=POPTRDRAFT_794818 OS=Populus trichocarpa (Western balsam poplar) PE=4 SV=1	predicted protein [Populus trichocarpa]	TSA: Spraguea lophii Contig_32871_c0_seq1 transcribed RNA sequence
comp73670_c0	4.14e-07	1.31258	up	[V]	Defense mechanisms	Biological Process: drug transmembrane transport (GO:0006855);; Biological Process: response to hormone stimulus (GO:0009725);; Biological Process: cellular process (GO:0009987);; Molecular Function: drug transmembrane transporter activity (GO:0015238);; Molecular Function: antiporter activity (GO:0015297);; Cellular Component: membrane (GO:0016020);; Cellular Component: cell part (GO:0044464);;	--	MATE efflux family protein 5 GN=F3L12.12 OS=Arabidopsis thaliana (Mouse-ear cress) PE=3 SV=1	Putative uncharacterized protein GN=VIT_02s0025g04420 OS=Vitis vinifera (Grape) PE=4 SV=1	PREDICTED: multidrug and toxin extrusion protein 1-like [Vitis vinifera]	Ricinus communis multidrug resistance pump, putative, mRNA
comp108844_c0	4.42e-07	3.30854	up	--	--	Molecular Function: nucleic acid binding (GO:0003676);; Molecular Function: sequence-specific DNA binding transcription factor activity (GO:0003700);; Molecular Function: NAD+ ADP-ribosyltransferase activity (GO:0003950);; Cellular Component: nucleus (GO:0005634);; Molecular Function: zinc ion binding (GO:0008270);; Molecular Function: hydrolase activity (GO:0016787);;	--	--	Putative uncharacterized protein GN=VIT_18s0001g14130 OS=Vitis vinifera (Grape) PE=4 SV=1	PREDICTED: uncharacterized protein LOC100250572 [Vitis vinifera]	PREDICTED: Vitis vinifera uncharacterized LOC100250572 (LOC100250572), mRNA
comp93549_c1	4.51e-07	1.20372	up	--	--	Biological Process: polysaccharide biosynthetic process (GO:0000271);; Biological Process: cell fate specification (GO:0001708);; Molecular Function: DNA binding (GO:0003677);; Molecular Function: sequence-specific DNA binding transcription factor activity (GO:0003700);; Molecular Function: acid phosphatase activity (GO:0003993);; Molecular Function: protein serine/threonine phosphatase activity …	--	Auxin-responsive protein IAA8 GN=IAA8 OS=Arabidopsis thaliana (Mouse-ear cress) PE=1 SV=1	AUX/IAA8A (Fragment) OS=Malus domestica (Apple) PE=2 SV=1	AUX/IAA8A [Malus domestica]	Vitis vinifera indole-3-acetic acid-induced protein 9 mRNA, complete cds
comp94182_c0	4.61e-07	1.35974	up	[L]	Replication, recombination and repair	Molecular Function: nucleic acid binding (GO:0003676);; Molecular Function: catalytic activity (GO:0003824);; Biological Process: DNA metabolic process (GO:0006259);; Molecular Function: nucleotidyltransferase activity (GO:0016779);;	--	Uncharacterized mitochondrial protein AtMg00860 GN=AtMg00860 OS=Arabidopsis thaliana (Mouse-ear cress) PE=4 SV=1	Putative uncharacterized protein GN=VITISV_026680 OS=Vitis vinifera (Grape) PE=4 SV=1	hypothetical protein VITISV_026680 [Vitis vinifera]	Lotus japonicus genomic DNA, chromosome 4, clone: LjT20M06, TM1747, complete sequence
comp94130_c0	4.95e-07	1.25782	up	--	--	Molecular Function: nucleotide binding (GO:0000166);; Molecular Function: protein serine/threonine kinase activity (GO:0004674);;	--	--	Uncharacterized protein GN=PRUPE_ppa000123mg OS=Prunus persica (Peach) PE=4 SV=1	PREDICTED: uncharacterized protein LOC100257713 [Vitis vinifera]	PREDICTED: Vitis vinifera uncharacterized LOC100247409 (LOC100247409), mRNA
comp78472_c1	6.57e-07	1.83369	up	--	--	Cellular Component: extracellular region (GO:0005576);; Cellular Component: plasmodesma (GO:0009506);; Biological Process: plasmodesmata-mediated intercellular transport (GO:0010497);; Biological Process: spread of virus in multicellular host (GO:0046739);; Biological Process: response to stimulus (GO:0050896);;	--	Cysteine-rich repeat secretory protein 3 (Precursor) GN=CRRSP3 OS=Arabidopsis thaliana (Mouse-ear cress) PE=2 SV=1	Uncharacterized protein GN=PGSC0003DMG400013408 OS=Solanum tuberosum (Potato) PE=4 SV=1	PREDICTED: cysteine-rich repeat secretory protein 3-like [Solanum lycopersicum]	TSA: Prunus avium Pa_02912 transcribed RNA sequence
comp87091_c2	6.76e-07	1.41531	up	[RTKL]	--	Biological Process: maltose biosynthetic process (GO:0000024);; Biological Process: polysaccharide biosynthetic process (GO:0000271);; Molecular Function: protein kinase activity (GO:0004672);; Molecular Function: protein serine/threonine kinase activity (GO:0004674);; Molecular Function: protein binding (GO:0005515);; Molecular Function: ATP binding (GO:0005524);; Cellular Component: nucleus (GO…	--	Leucine-rich repeat receptor-like protein kinase TDR (Precursor) GN=TDR OS=Arabidopsis thaliana (Mouse-ear cress) PE=1 SV=1	Predicted protein GN=POPTRDRAFT_1073831 OS=Populus trichocarpa (Western balsam poplar) PE=4 SV=1	Leucine-rich repeat protein kinase family protein isoform 2 [Theobroma cacao]	Populus trichocarpa predicted protein, mRNA
comp80200_c0	7.18e-07	2.76554	up	--	--	--	--	--	--	--	PREDICTED: Cicer arietinum uncharacterized LOC101491039 (LOC101491039), transcript variant X2, misc_RNA
comp73584_c0	7.68e-07	2.07301	up	--	--	Molecular Function: protein binding (GO:0005515);; Cellular Component: extracellular region (GO:0005576);; Cellular Component: plasma membrane (GO:0005886);; Cellular Component: plasmodesma (GO:0009506);; Biological Process: response to salt stress (GO:0009651);; Biological Process: response to abscisic acid stimulus (GO:0009737);; Biological Process: gibberellic acid mediated signaling pathway (…	--	Protein GAST1 (Precursor) GN=GAST1 OS=Solanum lycopersicum (Tomato) PE=2 SV=1	Gibberellin induced protein OS=Camellia sinensis (Tea) PE=4 SV=1	gibberellin induced protein [Camellia sinensis]	Camellia sinensis clone U10BCDNA 1518 gibberellin induced protein mRNA, complete cds
comp90888_c2	7.86e-07	1.20199	up	[O]	Posttranslational modification, protein turnover, chaperones	Molecular Function: catalytic activity (GO:0003824);; Molecular Function: glutathione transferase activity (GO:0004364);; Cellular Component: cytoplasm (GO:0005737);; Cellular Component: cytosol (GO:0005829);; Biological Process: cell communication (GO:0007154);; Biological Process: toxin catabolic process (GO:0009407);; Cellular Component: chloroplast stroma (GO:0009570);; Biological Process: re…	--	Glutathione S-transferase L3 GN=GSTL3 OS=Arabidopsis thaliana (Mouse-ear cress) PE=2 SV=1	Putative uncharacterized protein GN=VIT_08s0040g03100 OS=Vitis vinifera (Grape) PE=4 SV=1	PREDICTED: glutathione S-transferase L3-like [Vitis vinifera]	Vitis vinifera clone SS0AEB7YJ01
comp53519_c0	8.19e-07	1.34665	up	--	--	Biological Process: reproduction (GO:0000003);; Biological Process: anatomical structure morphogenesis (GO:0009653);; Biological Process: cellular component organization (GO:0016043);; Biological Process: cell growth (GO:0016049);; Molecular Function: hydrolase activity, acting on ester bonds (GO:0016788);; Cellular Component: apoplast (GO:0048046);; Biological Process: organ development (GO:0048…	--	GDSL esterase/lipase At5g45960 (Precursor) GN=At5g45960 OS=Arabidopsis thaliana (Mouse-ear cress) PE=2 SV=1	Uncharacterized protein GN=Solyc10g008810.2 OS=Solanum lycopersicum (Tomato) PE=4 SV=1	PREDICTED: GDSL esterase/lipase At5g45960-like [Solanum lycopersicum]	--
comp69226_c0	9.36e-07	1.74985	up	[RTKL]	--	Biological Process: MAPK cascade (GO:0000165);; Molecular Function: protein serine/threonine kinase activity (GO:0004674);; Molecular Function: calmodulin-dependent protein kinase activity (GO:0004683);; Molecular Function: calcium ion binding (GO:0005509);; Molecular Function: ATP binding (GO:0005524);; Cellular Component: nucleus (GO:0005634);; Cellular Component: vacuole (GO:0005773);; Cellula…	--	Phosphoenolpyruvate carboxylase kinase 1 GN=PPCK1 OS=Arabidopsis thaliana (Mouse-ear cress) PE=1 SV=1	Phosphoenolpyruvate carboxylase kinase (Fragment) OS=Solanum lycopersicum (Tomato) PE=2 SV=1	phosphoenolpyruvate carboxylase kinase, partial [Solanum lycopersicum]	Solanum tuberosum PEP carboxylase kinase mRNA, complete cds
comp94103_c0	1.01e-06	1.29494	up	--	--	--	--	--	Putative uncharacterized protein GN=VITISV_027771 OS=Vitis vinifera (Grape) PE=4 SV=1	PREDICTED: uncharacterized protein LOC101292967 [Fragaria vesca subsp. vesca]	--
comp48073_c0	1.02e-06	4.93722	up	--	--	Cellular Component: mitochondrion (GO:0005739);; Cellular Component: plasma membrane (GO:0005886);;	--	--	Uncharacterized protein GN=PRUPE_ppa010476mg OS=Prunus persica (Peach) PE=4 SV=1	hypothetical protein PRUPE_ppa010476mg [Prunus persica]	PREDICTED: Fragaria vesca subsp. vesca uncharacterized LOC101292349 (LOC101292349), mRNA
comp86355_c0	1.02e-06	3.46782	up	--	--	--	--	--	Putative uncharacterized protein GN=VIT_10s0116g00630 OS=Vitis vinifera (Grape) PE=2 SV=1	PREDICTED: uncharacterized protein LOC100854976 [Vitis vinifera]	PREDICTED: Vitis vinifera uncharacterized LOC100241762 (LOC100241762), mRNA
comp98334_c0	1.08e-06	1.71451	up	[K]	Transcription	Molecular Function: sequence-specific DNA binding transcription factor activity (GO:0003700);; Cellular Component: nucleus (GO:0005634);; Biological Process: transcription, DNA-dependent (GO:0006351);; Biological Process: response to water deprivation (GO:0009414);; Biological Process: gravitropism (GO:0009630);; Biological Process: response to blue light (GO:0009637);; Biological Process: respon…	--	Homeobox-leucine zipper protein ATHB-52 GN=ATHB-52 OS=Arabidopsis thaliana (Mouse-ear cress) PE=2 SV=1	Uncharacterized protein GN=PGSC0003DMG400031777 OS=Solanum tuberosum (Potato) PE=3 SV=1	PREDICTED: homeobox-leucine zipper protein ATHB-52-like [Solanum lycopersicum]	PREDICTED: Vitis vinifera homeobox-leucine zipper protein ATHB-52-like (LOC100262396), mRNA
comp84747_c0	1.11e-06	2.74064	up	--	--	Biological Process: polysaccharide biosynthetic process (GO:0000271);; Molecular Function: protein binding (GO:0005515);; Cellular Component: nucleus (GO:0005634);; Cellular Component: plasma membrane (GO:0005886);; Cellular Component: integral to plasma membrane (GO:0005887);; Cellular Component: cell cortex (GO:0005938);; Biological Process: water transport (GO:0006833);; Biological Process: Go…	--	Protein WALLS ARE THIN 1 GN=WAT1 OS=Arabidopsis thaliana (Mouse-ear cress) PE=1 SV=1	Putative uncharacterized protein GN=VIT_18s0001g13360 OS=Vitis vinifera (Grape) PE=4 SV=1	unnamed protein product [Vitis vinifera]	PREDICTED: Vitis vinifera auxin-induced protein 5NG4-like (LOC100266024), mRNA
comp94237_c0	1.11e-06	1.66292	up	[RTKL]	--	Molecular Function: protein kinase activity (GO:0004672);; Molecular Function: binding (GO:0005488);; Cellular Component: extracellular region (GO:0005576);; Cellular Component: plasma membrane (GO:0005886);; Biological Process: protein phosphorylation (GO:0006468);; Biological Process: defense response (GO:0006952);; Biological Process: signal transduction (GO:0007165);; Biological Process: olig…	--	Wall-associated receptor kinase 2 (Precursor) GN=WAK2 OS=Arabidopsis thaliana (Mouse-ear cress) PE=1 SV=1	Putative uncharacterized protein GN=VIT_18s0001g01370 OS=Vitis vinifera (Grape) PE=4 SV=1	PREDICTED: wall-associated receptor kinase 1-like [Vitis vinifera]	PREDICTED: Vitis vinifera wall-associated receptor kinase 2-like (LOC100257383), mRNA
comp72406_c0	1.19e-06	1.24535	up	[S]	Function unknown	Biological Process: signal transduction (GO:0007165);; Cellular Component: plant-type cell wall (GO:0009505);; Biological Process: systemic acquired resistance (GO:0009627);; Biological Process: response to organic nitrogen (GO:0010243);; Biological Process: response to organic cyclic compound (GO:0014070);; Biological Process: regulation of defense response (GO:0031347);;	--	STS14 protein (Precursor) GN=STS14 OS=Solanum tuberosum (Potato) PE=2 SV=1	Putative uncharacterized protein GN=VITISV_023017 OS=Vitis vinifera (Grape) PE=2 SV=1	hypothetical protein VITISV_023017 [Vitis vinifera]	Camellia sinensis clone U10BcDNA 3317 60S acidic ribosomal protein p2 mRNA, partial cds
comp83049_c0	1.22e-06	1.89176	up	--	--	Molecular Function: oxidoreductase activity (GO:0016491);;	--	--	Uncharacterized protein GN=PRUPE_ppa003815mg OS=Prunus persica (Peach) PE=4 SV=1	PREDICTED: uncharacterized protein LOC101299256 [Fragaria vesca subsp. vesca]	PREDICTED: Vitis vinifera uncharacterized LOC100256341 (LOC100256341), mRNA
comp87566_c0	1.24e-06	1.29791	up	--	--	Molecular Function: O-acyltransferase activity (GO:0008374);; Biological Process: macromolecule biosynthetic process (GO:0009059);; Biological Process: anatomical structure morphogenesis (GO:0009653);; Biological Process: flavonoid biosynthetic process (GO:0009813);; Biological Process: cellular component organization (GO:0016043);; Molecular Function: N-acyltransferase activity (GO:0016410);; Mo…	--	Uncharacterized acetyltransferase At3g50280 GN=At3g50280 OS=Arabidopsis thaliana (Mouse-ear cress) PE=1 SV=1	Anthranilate N-benzoyltransferase protein, putative GN=RCOM_0550520 OS=Ricinus communis (Castor bean) PE=4 SV=1	HXXXD-type acyl-transferase family protein, putative [Theobroma cacao]	PREDICTED: Cicer arietinum uncharacterized LOC101510319 (LOC101510319), mRNA
comp86159_c0	1.26e-06	1.1654	up	[P]	Inorganic ion transport and metabolism	Cellular Component: membrane (GO:0016020);; Cellular Component: cell part (GO:0044464);; Biological Process: response to stimulus (GO:0050896);;	--	Cold and drought-regulated protein CORA GN=CORA OS=Medicago sativa (Alfalfa) PE=2 SV=1	Putative uncharacterized protein GN=VIT_19s0090g01340 OS=Vitis vinifera (Grape) PE=4 SV=1	PREDICTED: uncharacterized protein LOC100260620 isoform 1 [Vitis vinifera]	PREDICTED: Vitis vinifera uncharacterized LOC100253748, transcript variant 1 (LOC100253748), mRNA
comp85789_c0	1.35e-06	1.31619	up	--	--	Molecular Function: protein serine/threonine kinase activity (GO:0004674);; Molecular Function: protein binding (GO:0005515);; Molecular Function: ATP binding (GO:0005524);; Cellular Component: cell wall (GO:0005618);; Cellular Component: cytosol (GO:0005829);; Cellular Component: plasma membrane (GO:0005886);; Biological Process: cellular glucan metabolic process (GO:0006073);; Biological Proces…	--	Putative kinase-like protein TMKL1 (Precursor) GN=TMKL1 OS=Arabidopsis thaliana (Mouse-ear cress) PE=1 SV=1	Predicted protein GN=POPTRDRAFT_553251 OS=Populus trichocarpa (Western balsam poplar) PE=4 SV=1	Transmembrane kinase-like 1 isoform 1 [Theobroma cacao]	PREDICTED: Vitis vinifera putative kinase-like protein TMKL1-like (LOC100254567), mRNA
comp82094_c0	1.36e-06	1.16255	up	[EH]	--	Biological Process: sulfate assimilation (GO:0000103);; Molecular Function: phosphoadenylyl-sulfate reductase (thioredoxin) activity (GO:0004604);; Biological Process: response to stress (GO:0006950);; Cellular Component: chloroplast stroma (GO:0009570);; Molecular Function: adenylyl-sulfate reductase activity (GO:0009973);; Biological Process: cysteine biosynthetic process (GO:0019344);; Biologi…	--	5&apos;-adenylylsulfate reductase 1, chloroplastic (Precursor) GN=F4H6.13 OS=Arabidopsis thaliana (Mouse-ear cress) PE=1 SV=2	PAPS-reductase-like protein (Precursor) GN=par2neu OS=Catharanthus roseus (Madagascar periwinkle) PE=2 SV=2	PAPS-reductase-like protein [Catharanthus roseus]	TSA: Prunus avium Pa_10386 transcribed RNA sequence
comp78567_c0	1.39e-06	1.23172	up	[K]	Transcription	Cellular Component: histone acetyltransferase complex (GO:0000123);; Molecular Function: sequence-specific DNA binding transcription factor activity (GO:0003700);; Cellular Component: nucleus (GO:0005634);; Biological Process: regulation of transcription, DNA-dependent (GO:0006355);; Biological Process: protein acetylation (GO:0006473);; Biological Process: signal transduction (GO:0007165);; Cell…	--	Homeobox-leucine zipper protein HAT9 GN=HAT9 OS=Arabidopsis thaliana (Mouse-ear cress) PE=2 SV=2	Homeodomain leucine-zipper 1 GN=HB1 OS=Capsicum annuum (Bell pepper) PE=2 SV=1	homeodomain leucine-zipper 1 [Capsicum annuum]	Capsicum annuum homeodomain leucine-zipper 1 (HB1) mRNA, complete cds
comp91805_c0	1.59e-06	1.24143	up	[RTKL]	--	Biological Process: polysaccharide catabolic process (GO:0000272);; Molecular Function: protein serine/threonine kinase activity (GO:0004674);; Molecular Function: ATP binding (GO:0005524);; Cellular Component: extracellular region (GO:0005576);; Cellular Component: mitochondrion (GO:0005739);; Cellular Component: vacuolar membrane (GO:0005774);; Biological Process: starch metabolic process (GO:0…	--	Probable inactive receptor kinase At5g58300 (Precursor) GN=At5g58300 OS=Arabidopsis thaliana (Mouse-ear cress) PE=1 SV=1	Putative uncharacterized protein GN=VIT_06s0004g08210 OS=Vitis vinifera (Grape) PE=4 SV=1	Leucine-rich repeat protein kinase family protein [Theobroma cacao]	PREDICTED: Vitis vinifera probable inactive receptor kinase At5g58300-like (LOC100241663), mRNA
comp90626_c0	1.68e-06	1.16258	up	[Q]	Secondary metabolites biosynthesis, transport and catabolism	Cellular Component: endoplasmic reticulum (GO:0005783);; Molecular Function: oxidoreductase activity, acting on paired donors, with incorporation or reduction of molecular oxygen, NADH or NADPH as one donor, and incorporation of one atom of oxygen (GO:0016709);; Cellular Component: membrane part (GO:0044425);; Molecular Function: metal ion binding (GO:0046872);;	--	Cytochrome P450 71D10 GN=CYP71D10 OS=Glycine max (Soybean) PE=2 SV=1	Uncharacterized protein GN=PRUPE_ppa025066mg OS=Prunus persica (Peach) PE=4 SV=1	PREDICTED: LOW QUALITY PROTEIN: cytochrome P450 71D10-like [Vitis vinifera]	Ricinus communis cytochrome P450, putative, mRNA
comp92672_c0	1.69e-06	1.80395	up	[RTKL]	--	Biological Process: respiratory burst involved in defense response (GO:0002679);; Molecular Function: protein kinase activity (GO:0004672);; Molecular Function: protein serine/threonine kinase activity (GO:0004674);; Molecular Function: ATP binding (GO:0005524);; Cellular Component: extracellular region (GO:0005576);; Cellular Component: mitochondrion (GO:0005739);; Cellular Component: vacuole (G…	--	Cysteine-rich receptor-like protein kinase 10 (Precursor) GN=F21P8.70 OS=Arabidopsis thaliana (Mouse-ear cress) PE=1 SV=3	Putative uncharacterized protein GN=VIT_10s0116g00150 OS=Vitis vinifera (Grape) PE=4 SV=1	unnamed protein product [Vitis vinifera]	PREDICTED: Vitis vinifera cysteine-rich receptor-like protein kinase 10-like (LOC100252090), mRNA
comp57485_c0	1.72e-06	1.18556	up	--	--	Biological Process: respiratory burst involved in defense response (GO:0002679);; Molecular Function: DNA binding (GO:0003677);; Molecular Function: sequence-specific DNA binding transcription factor activity (GO:0003700);; Molecular Function: protein binding (GO:0005515);; Cellular Component: nucleolus (GO:0005730);; Cellular Component: plasma membrane (GO:0005886);; Biological Process: oligopep…	--	Ethylene-responsive transcription factor 4 GN=At3g15210 OS=Arabidopsis thaliana (Mouse-ear cress) PE=1 SV=1	Putative ethylene response factor ERF3b OS=Vitis aestivalis (Grape) PE=2 SV=1	PREDICTED: ethylene-responsive transcription factor 4 [Vitis vinifera]	Arabidopsis thaliana chromosome 3, complete sequence
comp49174_c0	1.83e-06	2.37766	up	--	--	--	--	--	Uncharacterized protein GN=Solyc02g079790.2 OS=Solanum lycopersicum (Tomato) PE=4 SV=1	PREDICTED: uncharacterized protein LOC101268247 [Solanum lycopersicum]	PREDICTED: Vitis vinifera uncharacterized LOC100853750 (LOC100853750), mRNA
comp79031_c0	1.94e-06	3.21546	up	--	--	--	--	--	Putative uncharacterized protein GN=VIT_01s0011g03380 OS=Vitis vinifera (Grape) PE=3 SV=1	PREDICTED: dihydrolipoyllysine-residue acetyltransferase component of pyruvate dehydrogenase complex, mitochondrial-like [Vitis vinifera]	Populus EST from mild drought-stressed leaves
comp84044_c0	1.96e-06	1.56129	up	--	--	Biological Process: telomere maintenance (GO:0000723);; Molecular Function: catalytic activity (GO:0003824);; Molecular Function: ubiquitin activating enzyme activity (GO:0004839);; Molecular Function: ubiquitin-protein ligase activity (GO:0004842);; Molecular Function: ATP binding (GO:0005524);; Cellular Component: cytosol (GO:0005829);; Cellular Component: plasma membrane (GO:0005886);; Biologi…	K03178|4e-29|vvi:100260899|hypothetical protein LOC100260899	Ubiquitin-activating enzyme E1 2 GN=UBA2 OS=Arabidopsis thaliana (Mouse-ear cress) PE=2 SV=1	Putative uncharacterized protein GN=VIT_06s0004g07060 OS=Vitis vinifera (Grape) PE=2 SV=1	PREDICTED: ubiquitin-activating enzyme E1 1 [Vitis vinifera]	Lotus japonicus genomic DNA, clone: LjT24E19, TM1895, complete sequence
comp91349_c0	2.09e-06	1.54254	up	--	--	Molecular Function: acid phosphatase activity (GO:0003993);; Molecular Function: protein serine/threonine phosphatase activity (GO:0004722);; Cellular Component: extracellular region (GO:0005576);; Cellular Component: cell wall (GO:0005618);; Biological Process: tryptophan catabolic process (GO:0006569);; Cellular Component: chloroplast (GO:0009507);; Biological Process: systemic acquired resista…	--	Probable inactive purple acid phosphatase 27 (Precursor) GN=PAP27 OS=Arabidopsis thaliana (Mouse-ear cress) PE=2 SV=1	Uncharacterized protein GN=PGSC0003DMG400012232 OS=Solanum tuberosum (Potato) PE=4 SV=1	PREDICTED: probable inactive purple acid phosphatase 27-like [Solanum lycopersicum]	PREDICTED: Solanum lycopersicum probable inactive purple acid phosphatase 27-like (LOC101261842), mRNA
comp66327_c0	2.22e-06	2.31914	up	--	--	Molecular Function: glutathione transferase activity (GO:0004364);; Cellular Component: nucleus (GO:0005634);; Cellular Component: cytoplasm (GO:0005737);; Cellular Component: cytosol (GO:0005829);; Biological Process: pentose-phosphate shunt (GO:0006098);; Biological Process: fatty acid beta-oxidation (GO:0006635);; Biological Process: glutathione metabolic process (GO:0006749);; Biological Proc…	K00799|8e-83|pop:POPTR_565410|hypothetical protein	Glutathione S-transferase U18 GN=F14N23.24 OS=Arabidopsis thaliana (Mouse-ear cress) PE=2 SV=1	Uncharacterized protein GN=PRUPE_ppa010831mg OS=Prunus persica (Peach) PE=4 SV=1	hypothetical protein PRUPE_ppa010831mg [Prunus persica]	Vitis vinifera contig VV78X261023.9, whole genome shotgun sequence
comp90294_c0	2.34e-06	1.14982	up	[E]	Amino acid transport and metabolism	Molecular Function: prephenate dehydratase activity (GO:0004664);; Cellular Component: cytosol (GO:0005829);; Biological Process: tyrosine biosynthetic process (GO:0006571);; Biological Process: protein targeting to membrane (GO:0006612);; Biological Process: L-phenylalanine biosynthetic process (GO:0009094);; Cellular Component: chloroplast (GO:0009507);; Biological Process: response to wounding…	--	Arogenate dehydratase 3, chloroplastic (Precursor) GN=F15K20.8 OS=Arabidopsis thaliana (Mouse-ear cress) PE=1 SV=1	Putative uncharacterized protein GN=VIT_06s0061g01300 OS=Vitis vinifera (Grape) PE=4 SV=1	PREDICTED: arogenate dehydratase/prephenate dehydratase 6, chloroplastic [Vitis vinifera]	PREDICTED: Vitis vinifera arogenate dehydratase/prephenate dehydratase 6, chloroplastic-like (LOC100267022), mRNA
comp83429_c0	2.35e-06	1.97259	up	--	--	--	--	--	Putative uncharacterized protein GN=VIT_18s0001g02790 OS=Vitis vinifera (Grape) PE=4 SV=1	PREDICTED: uncharacterized protein LOC100260772 [Vitis vinifera]	PREDICTED: Vitis vinifera uncharacterized LOC100260772 (LOC100260772), mRNA
comp72465_c0	2.71e-06	1.25602	up	--	--	Molecular Function: DNA binding (GO:0003677);; Molecular Function: sequence-specific DNA binding transcription factor activity (GO:0003700);; Molecular Function: protein binding (GO:0005515);; Cellular Component: cytosol (GO:0005829);; Biological Process: oligopeptide transport (GO:0006857);; Biological Process: response to auxin stimulus (GO:0009733);; Biological Process: response to cytokinin s…	--	Ethylene-responsive transcription factor 4 GN=At3g15210 OS=Arabidopsis thaliana (Mouse-ear cress) PE=1 SV=1	Putative ethylene response factor ERF3b OS=Vitis aestivalis (Grape) PE=2 SV=1	PREDICTED: ethylene-responsive transcription factor 4 [Vitis vinifera]	PREDICTED: Glycine max ethylene-responsive transcription factor 4-like (LOC100785455), miscRNA
comp88899_c0	2.75e-06	1.46253	up	[L]	Replication, recombination and repair	Molecular Function: RNA binding (GO:0003723);; Molecular Function: RNA-directed DNA polymerase activity (GO:0003964);; Molecular Function: ribonuclease H activity (GO:0004523);; Biological Process: RNA-dependent DNA replication (GO:0006278);; Biological Process: DNA integration (GO:0015074);;	--	Endonuclease OS=Nicotiana tabacum (Common tobacco) PE=2 SV=1	Putative uncharacterized protein GN=VITISV_008472 OS=Vitis vinifera (Grape) PE=4 SV=1	hypothetical protein VITISV_008472 [Vitis vinifera]	Arabidopsis halleri subsp. halleri clone BAC_17L07, genomic sequence
comp88762_c0	2.78e-06	1.35069	up	[RTKL]	--	Biological Process: mitotic cell cycle (GO:0000278);; Molecular Function: protein serine/threonine kinase activity (GO:0004674);; Molecular Function: ATP binding (GO:0005524);; Cellular Component: nucleus (GO:0005634);; Cellular Component: vacuole (GO:0005773);; Biological Process: RNA processing (GO:0006396);; Biological Process: protein phosphorylation (GO:0006468);; Biological Process: regulat…	--	Protein kinase PINOID GN=T31E10.1 OS=Arabidopsis thaliana (Mouse-ear cress) PE=1 SV=1	Putative uncharacterized protein GN=VIT_10s0003g04320 OS=Vitis vinifera (Grape) PE=4 SV=1	PREDICTED: protein kinase PINOID [Vitis vinifera]	PREDICTED: Vitis vinifera protein kinase PINOID-like (LOC100254888), mRNA
comp93041_c0	2.87e-06	1.13962	up	[O]	Posttranslational modification, protein turnover, chaperones	Molecular Function: ATP-dependent peptidase activity (GO:0004176);; Molecular Function: serine-type endopeptidase activity (GO:0004252);; Molecular Function: ATP binding (GO:0005524);; Cellular Component: mitochondrion (GO:0005739);; Cellular Component: peroxisomal matrix (GO:0005782);; Biological Process: ATP catabolic process (GO:0006200);; Biological Process: misfolded or incompletely synthesi…	K01338|0.0|vvi:100262630|hypothetical protein LOC100262630	Lon protease homolog 2, peroxisomal OS=Spinacia oleracea (Spinach) PE=2 SV=2	Lon protease homolog 2, peroxisomal GN=VIT_02s0012g00310 OS=Vitis vinifera (Grape) PE=2 SV=1	PREDICTED: lon protease homolog 2, peroxisomal [Vitis vinifera]	PREDICTED: Vitis vinifera lon protease homolog 2, peroxisomal-like (LOC100262630), mRNA
comp87987_c0	2.95e-06	1.25153	up	--	--	Molecular Function: catalytic activity (GO:0003824);; Cellular Component: nucleus (GO:0005634);; Biological Process: cellular component organization (GO:0016043);; Cellular Component: cell part (GO:0044464);;	--	Proline-rich receptor-like protein kinase PERK2 GN=PERK2 OS=Arabidopsis thaliana (Mouse-ear cress) PE=2 SV=3	Uncharacterized protein GN=PGSC0003DMG400004041 OS=Solanum tuberosum (Potato) PE=4 SV=1	PREDICTED: uncharacterized protein LOC101268531 [Solanum lycopersicum]	PREDICTED: Vitis vinifera uncharacterized LOC100262755 (LOC100262755), mRNA
comp84359_c0	2.98e-06	1.48225	up	[V]	Defense mechanisms	Biological Process: drug transmembrane transport (GO:0006855);; Biological Process: response to hormone stimulus (GO:0009725);; Biological Process: cellular process (GO:0009987);; Molecular Function: drug transmembrane transporter activity (GO:0015238);; Molecular Function: antiporter activity (GO:0015297);; Cellular Component: membrane (GO:0016020);; Cellular Component: cell part (GO:0044464);;	--	MATE efflux family protein DTX1 GN=F3L12.13 OS=Arabidopsis thaliana (Mouse-ear cress) PE=2 SV=1	Putative uncharacterized protein GN=VIT_16s0100g00460 OS=Vitis vinifera (Grape) PE=4 SV=1	PREDICTED: multidrug and toxin extrusion protein 2-like [Vitis vinifera]	Vitis vinifera contig VV78X057786.5, whole genome shotgun sequence
comp57258_c0	3.09e-06	1.2066	up	--	--	--	--	--	--	--	Glycine max microRNA MIR169a (MIR169A), microRNA
comp87960_c2	3.14e-06	2.88658	up	--	--	Biological Process: respiratory burst involved in defense response (GO:0002679);; Molecular Function: DNA binding (GO:0003677);; Molecular Function: sequence-specific DNA binding transcription factor activity (GO:0003700);; Molecular Function: protein binding (GO:0005515);; Cellular Component: nucleus (GO:0005634);; Biological Process: regulation of transcription, DNA-dependent (GO:0006355);; Bio…	--	Ethylene-responsive transcription factor ERF098 GN=ERF098 OS=Arabidopsis thaliana (Mouse-ear cress) PE=1 SV=1	Uncharacterized protein GN=PRUPE_ppa018601mg OS=Prunus persica (Peach) PE=4 SV=1	Integrase-type DNA-binding superfamily protein [Theobroma cacao]	Populus trichocarpa AP2/ERF domain-containing transcription factor (ERF19), mRNA
comp89610_c0	3.31e-06	1.25754	up	--	--	Cellular Component: mitochondrial inner membrane (GO:0005743);; Biological Process: nitrogen compound metabolic process (GO:0006807);; Biological Process: cation transport (GO:0006812);; Biological Process: mitochondrial transport (GO:0006839);; Biological Process: nucleotide transport (GO:0006862);; Biological Process: amino acid transport (GO:0006865);; Biological Process: response to stress (G…	--	Mitochondrial succinate-fumarate transporter 1 GN=SFC1 OS=Arabidopsis thaliana (Mouse-ear cress) PE=2 SV=1	Uncharacterized protein GN=PGSC0003DMG400011025 OS=Solanum tuberosum (Potato) PE=3 SV=1	Mitochondrial substrate carrier family protein [Theobroma cacao]	TSA: Prunus avium Pa_01824 transcribed RNA sequence
comp94337_c0	3.33e-06	1.18166	up	[L]	Replication, recombination and repair	--	--	--	Gag-pol OS=Castanea mollissima (Chinese chestnut) PE=4 SV=1	gag-pol precursor [Castanea mollissima]	Vitis vinifera contig VV78X222003.2, whole genome shotgun sequence
comp72685_c0	3.43e-06	4.84104	up	--	--	Cellular Component: plasma membrane (GO:0005886);; Biological Process: cation transport (GO:0006812);; Biological Process: response to stress (GO:0006950);; Biological Process: regulation of meristem growth (GO:0010075);; Molecular Function: acidic amino acid transmembrane transporter activity (GO:0015172);; Molecular Function: neutral amino acid transmembrane transporter activity (GO:0015175);; …	--	Lysine histidine transporter-like 8 GN=AATL1 OS=Arabidopsis thaliana (Mouse-ear cress) PE=1 SV=1	Lysine/histidine transporter (Fragment) GN=PtrLHT9 OS=Populus trichocarpa (Western balsam poplar) PE=4 SV=1	lysine/histidine transporter [Populus trichocarpa]	PREDICTED: Vitis vinifera lysine histidine transporter-like 8-like (LOC100241879), mRNA
comp80529_c0	3.43e-06	4.84104	up	--	--	Molecular Function: iron ion binding (GO:0005506);; Molecular Function: steroid hydroxylase activity (GO:0008395);; Molecular Function: electron carrier activity (GO:0009055);; Biological Process: response to light stimulus (GO:0009416);; Biological Process: response to auxin stimulus (GO:0009733);; Biological Process: response to brassinosteroid stimulus (GO:0009741);; Biological Process: brassi…	--	Cytochrome P450 734A1 GN=F18A8.8 OS=Arabidopsis thaliana (Mouse-ear cress) PE=2 SV=1	Putative uncharacterized protein GN=VIT_11s0016g04810 OS=Vitis vinifera (Grape) PE=3 SV=1	PREDICTED: cytochrome P450 734A1-like [Vitis vinifera]	PREDICTED: Vitis vinifera cytochrome P450 734A1-like (LOC100245678), mRNA
comp87866_c0	3.53e-06	2.58953	up	--	--	Molecular Function: adenosylmethionine decarboxylase activity (GO:0004014);; Biological Process: S-adenosylmethioninamine biosynthetic process (GO:0006557);; Biological Process: spermine biosynthetic process (GO:0006597);; Biological Process: spermidine biosynthetic process (GO:0008295);; Molecular Function: lyase activity (GO:0016829);; Biological Process: heterocycle biosynthetic process (GO:00…	K01611|1e-125|rcu:RCOM_0678720|s-adenosylmethionine decarboxylase, putative (EC:4.1.1.50)	S-adenosylmethionine decarboxylase beta chain (Precursor) GN=SAMDC OS=Ipomoea nil (Japanese morning glory) PE=3 SV=1	S-adenosylmethionine decarboxylase proenzyme GN=RCOM_0678720 OS=Ricinus communis (Castor bean) PE=3 SV=1	s-adenosylmethionine decarboxylase, putative [Ricinus communis]	PREDICTED: Cucumis sativus S-adenosylmethionine decarboxylase proenzyme 1-like (LOC101225332), mRNA
comp57881_c1	3.56e-06	2.17246	up	[R]	General function prediction only	Biological Process: MAPK cascade (GO:0000165);; Biological Process: response to hypoxia (GO:0001666);; Cellular Component: cytoplasm (GO:0005737);; Biological Process: protein targeting to membrane (GO:0006612);; Biological Process: detection of biotic stimulus (GO:0009595);; Biological Process: response to external stimulus (GO:0009605);; Biological Process: salicylic acid biosynthetic process (…	--	Naringenin,2-oxoglutarate 3-dioxygenase (Fragment) GN=FHT OS=Matthiola incana (Common stock) PE=2 SV=1	Predicted protein GN=POPTRDRAFT_569679 OS=Populus trichocarpa (Western balsam poplar) PE=3 SV=1	2-oxoglutarate (2OG) and Fe(II)-dependent oxygenase superfamily protein [Theobroma cacao]	TSA: Jatropha curcas Unigene5251_JC-CK_1A transcribed RNA sequence
comp82518_c0	3.75e-06	1.16183	up	--	--	Molecular Function: binding (GO:0005488);; Cellular Component: nucleus (GO:0005634);; Biological Process: cellular protein modification process (GO:0006464);; Biological Process: signal transduction (GO:0007165);; Biological Process: response to abiotic stimulus (GO:0009628);; Biological Process: response to jasmonic acid stimulus (GO:0009753);; Biological Process: guard cell differentiation (GO:…	--	Transcription factor bHLH96 GN=T9N14.4 OS=Arabidopsis thaliana (Mouse-ear cress) PE=2 SV=1	Putative uncharacterized protein GN=VIT_14s0128g00110 OS=Vitis vinifera (Grape) PE=4 SV=1	PREDICTED: transcription factor bHLH96-like [Vitis vinifera]	Camellia sinensis clone U10BcDNA 1788
comp87791_c2	3.84e-06	1.82191	up	--	--	Cellular Component: 1,3-beta-D-glucan synthase complex (GO:0000148);; Biological Process: microtubule cytoskeleton organization (GO:0000226);; Biological Process: cytokinesis by cell plate formation (GO:0000911);; Molecular Function: 1,3-beta-D-glucan synthase activity (GO:0003843);; Cellular Component: Golgi apparatus (GO:0005794);; Biological Process: (1->3)-beta-D-glucan biosynthetic process (…	K11000|1e-152|rcu:RCOM_0146290|transferase, transferring glycosyl groups, putative (EC:2.4.1.34)	Callose synthase 3 GN=T24H18.170 OS=Arabidopsis thaliana (Mouse-ear cress) PE=2 SV=3	Putative uncharacterized protein (Fragment) GN=VITISV_026987 OS=Vitis vinifera (Grape) PE=4 SV=1	hypothetical protein VITISV_026987 [Vitis vinifera]	PREDICTED: Vitis vinifera callose synthase 3-like (LOC100265625), mRNA
comp77682_c1	3.84e-06	1.55555	up	[G]	Carbohydrate transport and metabolism	Biological Process: polysaccharide biosynthetic process (GO:0000271);; Cellular Component: extracellular region (GO:0005576);; Cellular Component: plasma membrane (GO:0005886);; Biological Process: pattern specification process (GO:0007389);; Biological Process: regulation of cell size (GO:0008361);; Biological Process: defense response, incompatible interaction (GO:0009814);; Biological Process:…	K01728|1e-178|rcu:RCOM_1353560|Pectate lyase precursor, putative (EC:4.2.2.2)	Probable pectate lyase 12 (Precursor) GN=At3g53190 OS=Arabidopsis thaliana (Mouse-ear cress) PE=2 SV=2	Uncharacterized protein GN=PRUPE_ppa004881mg OS=Prunus persica (Peach) PE=4 SV=1	Pectin lyase-like superfamily protein isoform 3 [Theobroma cacao]	Ricinus communis Pectate lyase precursor, putative, mRNA
comp73506_c1	3.87e-06	1.2274	up	[M]	Cell wall/membrane/envelope biogenesis	Cellular Component: Golgi membrane (GO:0000139);; Biological Process: calcium ion transport (GO:0006816);; Biological Process: Golgi organization (GO:0007030);; Biological Process: DNA mediated transformation (GO:0009294);; Biological Process: response to bacterium (GO:0009617);; Biological Process: response to salt stress (GO:0009651);; Biological Process: cytokinin mediated signaling pathway (G…	--	Glucomannan 4-beta-mannosyltransferase 9 GN=F17C15.180 OS=Arabidopsis thaliana (Mouse-ear cress) PE=2 SV=1	Transferase, transferring glycosyl groups, putative GN=RCOM_0436590 OS=Ricinus communis (Castor bean) PE=4 SV=1	transferase, transferring glycosyl groups, putative [Ricinus communis]	PREDICTED: Vitis vinifera glucomannan 4-beta-mannosyltransferase 9-like (LOC100255773), mRNA
comp67081_c0	3.96e-06	1.88715	up	--	--	Molecular Function: oxidoreductase activity (GO:0016491);; Biological Process: organic substance metabolic process (GO:0071704);;	--	1-aminocyclopropane-1-carboxylate oxidase GN=MAO1B OS=Musa acuminata (Banana) PE=3 SV=1	Uncharacterized protein GN=PRUPE_ppa024929mg OS=Prunus persica (Peach) PE=4 SV=1	upstream target of A-4, putative [Theobroma cacao]	Lotus japonicus cDNA, clone: LjFL1-050-CD09, HTC
comp89711_c0	4.02e-06	1.37714	up	--	--	Cellular Component: extracellular region (GO:0005576);; Biological Process: steroid biosynthetic process (GO:0006694);; Molecular Function: S-adenosylmethionine-dependent methyltransferase activity (GO:0008757);; Cellular Component: plant-type cell wall (GO:0009505);; Biological Process: methylation (GO:0032259);;	--	--	Putative uncharacterized protein GN=VIT_08s0007g08460 OS=Vitis vinifera (Grape) PE=4 SV=1	PREDICTED: uncharacterized protein LOC100257236 [Vitis vinifera]	Populus trichocarpa predicted protein, mRNA
comp52720_c0	4.18e-06	1.19428	up	--	--	Biological Process: acetyl-CoA metabolic process (GO:0006084);; Biological Process: transport (GO:0006810);; Cellular Component: cytoplasmic membrane-bounded vesicle (GO:0016023);; Biological Process: sterol biosynthetic process (GO:0016126);; Biological Process: brassinosteroid biosynthetic process (GO:0016132);; Cellular Component: anchored to plasma membrane (GO:0046658);;	--	Non-specific lipid-transfer protein-like protein At5g64080 (Precursor) GN=At5g64080 OS=Arabidopsis thaliana (Mouse-ear cress) PE=1 SV=1	Uncharacterized protein GN=Solyc01g105010.2 OS=Solanum lycopersicum (Tomato) PE=4 SV=1	PREDICTED: non-specific lipid-transfer protein-like protein At2g13820-like [Solanum lycopersicum]	PREDICTED: Vitis vinifera non-specific lipid-transfer protein-like protein At5g64080-like (LOC100247017), mRNA
comp88360_c0	4.23e-06	1.86607	up	--	--	Cellular Component: nucleus (GO:0005634);; Biological Process: response to light stimulus (GO:0009416);; Cellular Component: chloroplast (GO:0009507);; Biological Process: response to salt stress (GO:0009651);; Biological Process: response to auxin stimulus (GO:0009733);; Biological Process: auxin mediated signaling pathway (GO:0009734);; Biological Process: response to abscisic acid stimulus (GO…	K14487|0.0|rcu:RCOM_1176020|Indole-3-acetic acid-amido synthetase GH3.5, putative	Probable indole-3-acetic acid-amido synthetase GH3.5 GN=OSJNBa0009C07.16 OS=Oryza sativa subsp. japonica (Rice) PE=2 SV=1	Indole-3-acetic acid-amido synthetase GH3.5, putative GN=RCOM_1176020 OS=Ricinus communis (Castor bean) PE=4 SV=1	Indole-3-acetic acid-amido synthetase GH3.5, putative [Ricinus communis]	PREDICTED: Vitis vinifera probable indole-3-acetic acid-amido synthetase GH3.5-like (LOC100248306), mRNA
comp57530_c0	4.32e-06	1.12625	up	--	--	Biological Process: respiratory burst involved in defense response (GO:0002679);; Biological Process: response to water deprivation (GO:0009414);; Biological Process: ethylene biosynthetic process (GO:0009693);; Biological Process: abscisic acid mediated signaling pathway (GO:0009738);; Biological Process: ethylene mediated signaling pathway (GO:0009873);; Biological Process: response to chitin (…	--	F-box protein At2g27310 GN=At2g27310 OS=Arabidopsis thaliana (Mouse-ear cress) PE=2 SV=1	Putative uncharacterized protein GN=VIT_06s0080g00910 OS=Vitis vinifera (Grape) PE=4 SV=1	PREDICTED: F-box protein At2g27310-like [Vitis vinifera]	Lotus japonicus cDNA, clone: LjFL1-079-AA08, HTC
comp82659_c1	4.46e-06	4.06624	up	--	--	Molecular Function: protein binding (GO:0005515);; Cellular Component: nucleus (GO:0005634);; Cellular Component: nucleoplasm (GO:0005654);; Cellular Component: mitochondrion (GO:0005739);; Cellular Component: plastid (GO:0009536);; Biological Process: response to auxin stimulus (GO:0009733);; Biological Process: response to brassinosteroid stimulus (GO:0009741);; Biological Process: specificatio…	K13944|7e-95|vvi:100261792|hypothetical protein LOC100261792	LOB domain-containing protein 16 GN=MHK10.15 OS=Arabidopsis thaliana (Mouse-ear cress) PE=2 SV=1	Putative uncharacterized protein GN=VIT_07s0005g03030 OS=Vitis vinifera (Grape) PE=4 SV=1	Lateral organ boundaries-domain 16 [Theobroma cacao]	Ricinus communis LOB domain-containing protein, putative, mRNA
comp81061_c1	4.54e-06	2.75194	up	--	--	Molecular Function: DNA binding (GO:0003677);; Molecular Function: purine nucleobase transmembrane transporter activity (GO:0005345);; Cellular Component: integral to plasma membrane (GO:0005887);; Biological Process: purine nucleobase transport (GO:0006863);; Cellular Component: chloroplast (GO:0009507);; Biological Process: cytokinin transport (GO:0010184);; Molecular Function: purine nucleosid…	--	Purine permease 3 GN=PUP3 OS=Arabidopsis thaliana (Mouse-ear cress) PE=2 SV=1	Putative uncharacterized protein GN=VIT_18s0001g06950 OS=Vitis vinifera (Grape) PE=4 SV=1	PREDICTED: purine permease 3 [Vitis vinifera]	Medicago truncatula Purine permease (MTR_5g065080) mRNA, complete cds
comp93576_c2	4.79e-06	1.23456	up	[K]	Transcription	Molecular Function: sequence-specific DNA binding transcription factor activity (GO:0003700);; Molecular Function: protein binding (GO:0005515);; Cellular Component: nucleus (GO:0005634);; Cellular Component: mitochondrion (GO:0005739);; Biological Process: regulation of transcription, DNA-dependent (GO:0006355);; Biological Process: protein folding (GO:0006457);; Biological Process: asymmetric c…	--	Heat stress transcription factor A-7b GN=F16M2.200 OS=Arabidopsis thaliana (Mouse-ear cress) PE=2 SV=1	Putative uncharacterized protein GN=VIT_00s0179g00150 OS=Vitis vinifera (Grape) PE=3 SV=1	PREDICTED: heat stress transcription factor A-6b [Vitis vinifera]	PREDICTED: Vitis vinifera heat stress transcription factor A-6b-like (LOC100258060), mRNA
comp84873_c0	4.8e-06	3.36351	up	--	--	Molecular Function: nucleotide binding (GO:0000166);; Molecular Function: protein kinase activity (GO:0004672);; Biological Process: signal transduction (GO:0007165);; Biological Process: phosphorylation (GO:0016310);; Molecular Function: ion binding (GO:0043167);; Biological Process: primary metabolic process (GO:0044238);; Biological Process: cellular macromolecule metabolic process (GO:0044260…	--	G-type lectin S-receptor-like serine/threonine-protein kinase RLK1 (Precursor) GN=RLK1 OS=Arabidopsis thaliana (Mouse-ear cress) PE=2 SV=2	Uncharacterized protein GN=Solyc01g006530.1 OS=Solanum lycopersicum (Tomato) PE=4 SV=1	PREDICTED: G-type lectin S-receptor-like serine/threonine-protein kinase RLK1-like [Solanum lycopersicum]	--
comp91396_c0	4.8e-06	3.36351	up	--	--	--	--	--	Uncharacterized protein OS=Glycine max (Soybean) PE=4 SV=1	PREDICTED: root meristem growth factor 9-like [Glycine max]	--
comp88268_c0	5.23e-06	2.9868	up	--	--	Molecular Function: N-acetyltransferase activity (GO:0008080);; Biological Process: response to stimulus (GO:0050896);;	--	--	Predicted protein GN=POPTRDRAFT_787377 OS=Populus trichocarpa (Western balsam poplar) PE=4 SV=1	predicted protein [Populus trichocarpa]	Populus trichocarpa predicted protein, mRNA
comp84139_c0	5.61e-06	1.18517	up	[K]	Transcription	Molecular Function: peroxidase activity (GO:0004601);; Molecular Function: protein binding (GO:0005515);; Cellular Component: extracellular region (GO:0005576);; Cellular Component: cytosol (GO:0005829);; Biological Process: ion transport (GO:0006811);; Biological Process: response to oxidative stress (GO:0006979);; Biological Process: response to desiccation (GO:0009269);; Biological Process: re…	--	Peroxidase 63 (Precursor) OS=Arabidopsis thaliana (Mouse-ear cress) PE=2 SV=1	Putative uncharacterized protein GN=VIT_14s0066g01850 OS=Vitis vinifera (Grape) PE=3 SV=1	PREDICTED: peroxidase 31-like [Vitis vinifera]	PREDICTED: Fragaria vesca subsp. vesca peroxidase 63-like (LOC101293677), mRNA
comp78336_c0	5.71e-06	2.42403	up	--	--	Molecular Function: catalytic activity (GO:0003824);; Biological Process: root morphogenesis (GO:0010015);; Biological Process: regulation of hormone levels (GO:0010817);; Biological Process: cell growth (GO:0016049);; Molecular Function: hydrolase activity, acting on ester bonds (GO:0016788);; Biological Process: cellular component morphogenesis (GO:0032989);; Biological Process: primary metabol…	--	GDSL esterase/lipase At5g45960 (Precursor) GN=At5g45960 OS=Arabidopsis thaliana (Mouse-ear cress) PE=2 SV=1	GDSL-motif lipase/hydrolase family protein GN=ARALYDRAFT_494382 OS=Arabidopsis lyrata subsp. lyrata (Lyre-leaved rock-cress) PE=4 SV=1	GDSL-motif lipase/hydrolase-like protein [Arabidopsis thaliana]	--
comp88003_c2	5.71e-06	2.42403	up	--	--	--	--	--	--	--	Camellia sinensis DNA, SSR marker, MSG0788
comp52721_c0	5.78e-06	1.71036	up	--	--	--	--	--	Uncharacterized protein GN=PGSC0003DMG400020037 OS=Solanum tuberosum (Potato) PE=4 SV=1	PREDICTED: uncharacterized protein LOC101264834 [Solanum lycopersicum]	Medicago truncatula clone JCVI-FLMt-12B7 unknown mRNA
comp93837_c0	5.83e-06	1.30868	up	[L]	Replication, recombination and repair	--	--	--	Putative uncharacterized protein GN=VITISV_013305 OS=Vitis vinifera (Grape) PE=4 SV=1	hypothetical protein VITISV_013305 [Vitis vinifera]	Vitis vinifera contig VV78X225793.7, whole genome shotgun sequence
comp93804_c0	5.91e-06	1.20686	up	--	--	Biological Process: anatomical structure morphogenesis (GO:0009653);; Biological Process: post-embryonic development (GO:0009791);; Biological Process: cellular component organization (GO:0016043);; Cellular Component: cell part (GO:0044464);; Biological Process: system development (GO:0048731);; Biological Process: cellular developmental process (GO:0048869);; Biological Process: response to sti…	--	Extensin (Precursor) GN=HRGPNT3 OS=Nicotiana tabacum (Common tobacco) PE=2 SV=1	Stackhouse genomic scaffold, scaffold_183 GN=CHC_T00003266001 OS=Chondrus crispus (Carragheen moss) PE=4 SV=1	unnamed protein product [Chondrus crispus]	Camellia sinensis var. assamica microsatellite DNA locus Csin01
comp57936_c0	5.96e-06	1.57517	up	--	--	Biological Process: regulation of transcription, DNA-dependent (GO:0006355);; Biological Process: signal transduction (GO:0007165);; Biological Process: response to bacterium (GO:0009617);; Biological Process: systemic acquired resistance (GO:0009627);; Biological Process: response to organic substance (GO:0010033);; Biological Process: regulation of multi-organism process (GO:0043900);; Biologic…	--	Protein NIM1-INTERACTING 1 GN=NIMIN-1 OS=Arabidopsis thaliana (Mouse-ear cress) PE=1 SV=1	Predicted protein GN=POPTRDRAFT_755695 OS=Populus trichocarpa (Western balsam poplar) PE=4 SV=1	NIM1-interacting 1, putative [Theobroma cacao]	--
comp86330_c0	6.02e-06	1.74457	up	--	--	--	--	--	--	--	Vitis vinifera contig VV78X136054.9, whole genome shotgun sequence
comp92914_c0	6.22e-06	2.63757	up	--	--	Biological Process: regionalization (GO:0003002);; Molecular Function: protein kinase activity (GO:0004672);; Molecular Function: transmembrane signaling receptor activity (GO:0004888);; Molecular Function: protein binding (GO:0005515);; Biological Process: defense response (GO:0006952);; Biological Process: hormone-mediated signaling pathway (GO:0009755);; Biological Process: unidimensional cell…	--	Tyrosine-sulfated glycopeptide receptor 1 GN=PSYR1 OS=Arabidopsis thaliana (Mouse-ear cress) PE=2 SV=1	Predicted protein GN=POPTRDRAFT_588241 OS=Populus trichocarpa (Western balsam poplar) PE=4 SV=1	Receptor like protein 15, putative [Theobroma cacao]	Populus trichocarpa predicted protein, mRNA
comp124991_c0	6.33e-06	4.79044	up	--	--	Cellular Component: nucleus (GO:0005634);; Cellular Component: cytoplasm (GO:0005737);; Molecular Function: arsenate reductase (glutaredoxin) activity (GO:0008794);; Molecular Function: electron carrier activity (GO:0009055);; Molecular Function: protein disulfide oxidoreductase activity (GO:0015035);; Cellular Component: cytoplasmic membrane-bounded vesicle (GO:0016023);; Molecular Function: tra…	--	Glutaredoxin-C5 GN=OSJNBa0072K14.2 OS=Oryza sativa subsp. japonica (Rice) PE=2 SV=2	Uncharacterized protein GN=PRUPE_ppa021177mg OS=Prunus persica (Peach) PE=4 SV=1	PREDICTED: glutaredoxin-C1-like [Fragaria vesca subsp. vesca]	PREDICTED: Fragaria vesca subsp. vesca glutaredoxin-C1-like (LOC101309902), mRNA
comp74091_c0	6.39e-06	1.24715	up	--	--	Cellular Component: cytoplasm (GO:0005737);; Biological Process: cellular process (GO:0009987);; Cellular Component: intracellular membrane-bounded organelle (GO:0043231);;	--	Protein LURP-one-related 5 GN=At1g80120 OS=Arabidopsis thaliana (Mouse-ear cress) PE=1 SV=1	Putative uncharacterized protein GN=26N20_90 OS=Vitis vinifera (Grape) PE=4 SV=1	PREDICTED: protein LURP-one-related 5-like [Vitis vinifera]	PREDICTED: Vitis vinifera protein LURP-one-related 5-like (LOC100251907), mRNA
comp92737_c1	6.67e-06	1.13	up	[T]	Signal transduction mechanisms	Molecular Function: two-component sensor activity (GO:0000155);; Molecular Function: two-component response regulator activity (GO:0000156);; Biological Process: two-component signal transduction system (phosphorelay) (GO:0000160);; Biological Process: response to superoxide (GO:0000303);; Biological Process: response to molecule of bacterial origin (GO:0002237);; Molecular Function: phosphoprote…	K14489|0.0|vvi:100263145|hypothetical protein LOC100263145	Histidine kinase 2 GN=AHK2 OS=Arabidopsis thaliana (Mouse-ear cress) PE=1 SV=1	Putative uncharacterized protein GN=VIT_12s0057g00690 OS=Vitis vinifera (Grape) PE=4 SV=1	PREDICTED: histidine kinase 2-like [Vitis vinifera]	PREDICTED: Vitis vinifera histidine kinase 2-like (LOC100263145), mRNA
comp58301_c0	6.93e-06	1.1921	up	--	--	Molecular Function: aspartic-type endopeptidase activity (GO:0004190);; Cellular Component: extracellular region (GO:0005576);; Cellular Component: endoplasmic reticulum (GO:0005783);; Biological Process: proteolysis (GO:0006508);; Biological Process: defense response (GO:0006952);; Biological Process: response to water deprivation (GO:0009414);; Cellular Component: plant-type cell wall (GO:00095…	--	Protein ASPARTIC PROTEASE IN GUARD CELL 2 (Precursor) GN=ASPG2 OS=Arabidopsis thaliana (Mouse-ear cress) PE=2 SV=1	Uncharacterized protein GN=PGSC0003DMG400000231 OS=Solanum tuberosum (Potato) PE=3 SV=1	PREDICTED: protein ASPARTIC PROTEASE IN GUARD CELL 1-like [Solanum lycopersicum]	PREDICTED: Vitis vinifera aspartic proteinase nepenthesin-1-like (LOC100245075), mRNA
comp78972_c0	6.95e-06	1.51245	up	--	--	Molecular Function: inorganic anion exchanger activity (GO:0005452);; Cellular Component: endosome (GO:0005768);; Cellular Component: vacuole (GO:0005773);; Cellular Component: plasma membrane (GO:0005886);; Biological Process: iron ion transport (GO:0006826);; Biological Process: cellular response to iron ion starvation (GO:0010106);; Biological Process: response to nitrate (GO:0010167);; Molecu…	--	Probable boron transporter 3 GN=BOR3 OS=Arabidopsis thaliana (Mouse-ear cress) PE=1 SV=1	Uncharacterized protein OS=Musa acuminata subsp. malaccensis (Wild banana) PE=4 SV=1	hypothetical protein VITISV_032799 [Vitis vinifera]	Populus trichocarpa anion exchanger family protein, mRNA
comp85779_c0	7.12e-06	1.12361	up	--	--	Cellular Component: chloroplast (GO:0009507);;	--	OTU domain-containing protein At3g57810 GN=At3g57810 OS=Arabidopsis thaliana (Mouse-ear cress) PE=2 SV=1	Putative uncharacterized protein GN=VIT_13s0074g00470 OS=Vitis vinifera (Grape) PE=4 SV=1	unnamed protein product [Vitis vinifera]	Populus trichocarpa predicted protein, mRNA
comp94638_c0	7.13e-06	1.12708	up	--	--	Cellular Component: endoplasmic reticulum (GO:0005783);; Cellular Component: Golgi apparatus (GO:0005794);; Biological Process: tryptophan catabolic process (GO:0006569);; Biological Process: protein targeting to membrane (GO:0006612);; Biological Process: response to oxidative stress (GO:0006979);; Biological Process: response to wounding (GO:0009611);; Biological Process: response to fungus (GO…	--	Probable galacturonosyltransferase-like 10 GN=MZF16.17 OS=Arabidopsis thaliana (Mouse-ear cress) PE=2 SV=1	Putative uncharacterized protein GN=VIT_14s0066g02350 OS=Vitis vinifera (Grape) PE=4 SV=1	Galacturonosyltransferase-like 10 [Theobroma cacao]	Panax notoginseng clone 02051n glycosyltransferase mRNA, complete cds
comp94092_c0	7.15e-06	1.51121	up	--	--	--	--	--	Putative uncharacterized protein GN=VITISV_014972 OS=Vitis vinifera (Grape) PE=4 SV=1	hypothetical protein VITISV_014972 [Vitis vinifera]	--
comp49242_c0	7.72e-06	2.2066	up	[LR]	--	Cellular Component: mitochondrion (GO:0005739);; Cellular Component: cytosol (GO:0005829);; Cellular Component: chloroplast (GO:0009507);; Biological Process: response to chitin (GO:0010200);; Molecular Function: hydrolase activity (GO:0016787);; Molecular Function: bis(5'-adenosyl)-pentaphosphatase activity (GO:0034432);;	--	Nudix hydrolase 18, mitochondrial (Precursor) GN=F10B6.26 OS=Arabidopsis thaliana (Mouse-ear cress) PE=2 SV=1	Putative uncharacterized protein GN=VIT_01s0011g05670 OS=Vitis vinifera (Grape) PE=3 SV=1	PREDICTED: nudix hydrolase 18, mitochondrial [Vitis vinifera]	TSA: Jatropha curcas Unigene14905_JC-CK_1A transcribed RNA sequence
comp94334_c0	7.79e-06	1.17794	up	--	--	--	--	--	Gag-pol OS=Castanea mollissima (Chinese chestnut) PE=4 SV=1	gag-pol precursor [Castanea mollissima]	Camellia sinensis DNA, SSR marker, MSG0536
comp48286_c0	7.91e-06	4.02187	up	[G]	Carbohydrate transport and metabolism	Molecular Function: magnesium ion binding (GO:0000287);; Molecular Function: monooxygenase activity (GO:0004497);; Cellular Component: chloroplast (GO:0009507);; Biological Process: photorespiration (GO:0009853);; Molecular Function: ribulose-bisphosphate carboxylase activity (GO:0016984);; Biological Process: reductive pentose-phosphate cycle (GO:0019253);; Biological Process: oxidation-reductio…	--	Ribulose bisphosphate carboxylase large chain (Precursor; Fragment) GN=rbcL OS=Valantia muralis (Wall valantia) PE=3 SV=1	Ribulose-1,5-bisphosphate carboxylase/oxygenase large subunit (Fragment) GN=rbcL OS=Quercus xalapensis PE=4 SV=1	ribulose-1,5-bisphosphate carboxylase/oxygenase large subunit, partial (chloroplast) [Quercus xalapensis]	Kirengeshoma koreana isolate KOBU62 ribulose-1,5-bisphosphate carboxylase/oxygenase large subunit (rbcL) gene, partial cds; chloroplast
comp84447_c0	7.96e-06	2.09469	up	--	--	--	--	--	Putative uncharacterized protein GN=VIT_17s0000g03370 OS=Vitis vinifera (Grape) PE=4 SV=1	Calmodulin binding protein-like, putative [Theobroma cacao]	PREDICTED: Vitis vinifera uncharacterized LOC100242382 (LOC100242382), mRNA
comp93352_c0	7.96e-06	1.13993	up	[GC]	--	Cellular Component: cytoplasm (GO:0005737);; Biological Process: response to stress (GO:0006950);; Biological Process: flavonoid biosynthetic process (GO:0009813);; Molecular Function: transferase activity, transferring glycosyl groups (GO:0016757);; Molecular Function: UDP-glucosyltransferase activity (GO:0035251);; Biological Process: response to chemical stimulus (GO:0042221);; Biological Proc…	--	Cyanidin-3-O-glucoside 2-O-glucuronosyltransferase GN=UGAT OS=Bellis perennis (Daisy) PE=1 SV=1	Uncharacterized protein GN=PGSC0003DMG400019483 OS=Solanum tuberosum (Potato) PE=3 SV=1	PREDICTED: cyanidin-3-O-glucoside 2-O-glucuronosyltransferase-like [Solanum lycopersicum]	PREDICTED: Vitis vinifera flavanone 7-O-glucoside 2''-O-beta-L-rhamnosyltransferase-like (LOC100257356), mRNA
comp92482_c0	7.99e-06	1.10573	up	[Q]	Secondary metabolites biosynthesis, transport and catabolism	Biological Process: polysaccharide biosynthetic process (GO:0000271);; Molecular Function: copper ion binding (GO:0005507);; Cellular Component: vacuolar membrane (GO:0005774);; Cellular Component: cytosol (GO:0005829);; Molecular Function: L-ascorbate oxidase activity (GO:0008447);; Biological Process: nucleotide biosynthetic process (GO:0009165);; Cellular Component: plant-type cell wall (GO:00…	--	L-ascorbate oxidase homolog (Precursor) OS=Nicotiana tabacum (Common tobacco) PE=1 SV=1	Putative uncharacterized protein GN=VIT_00s0253g00040 OS=Vitis vinifera (Grape) PE=2 SV=1	PREDICTED: L-ascorbate oxidase homolog [Vitis vinifera]	PREDICTED: Vitis vinifera L-ascorbate oxidase homolog (LOC100249552), mRNA
comp90284_c1	8.61e-06	1.17548	up	--	--	--	--	Pollen-specific leucine-rich repeat extensin-like protein 3 (Precursor) GN=PEX3 OS=Arabidopsis thaliana (Mouse-ear cress) PE=2 SV=1	Uncharacterized protein GN=PRUPE_ppa012150mg OS=Prunus persica (Peach) PE=4 SV=1	Heat stress transcription factor B-4b, putative [Theobroma cacao]	Tetrapisispora blattae CBS 6284 hypothetical protein (TBLA0D03720) mRNA, complete cds
comp90668_c0	1.11e-05	1.43877	up	--	--	Biological Process: alternative nuclear mRNA splicing, via spliceosome (GO:0000380);; Molecular Function: double-stranded DNA binding (GO:0003690);; Molecular Function: single-stranded DNA binding (GO:0003697);; Molecular Function: mRNA binding (GO:0003729);; Molecular Function: 3-beta-hydroxy-delta5-steroid dehydrogenase activity (GO:0003854);; Molecular Function: protein kinase activity (GO:000…	--	Cinnamoyl-CoA reductase 1 GN=T24D18.5 OS=Arabidopsis thaliana (Mouse-ear cress) PE=1 SV=1	Cinnamyl alcohol dehydrogenase GN=Pm15 OS=Prunus mume (Japanese apricot) PE=2 SV=1	Cinnamyl alcohol dehydrogenase [Prunus mume]	Prunus mume Pm15 mRNA for Cinnamyl alcohol dehydrogenase, complete cds
comp57452_c0	1.15e-05	1.65583	up	--	--	Biological Process: cell fate specification (GO:0001708);; Molecular Function: copper ion transmembrane transporter activity (GO:0005375);; Molecular Function: iron ion transmembrane transporter activity (GO:0005381);; Molecular Function: zinc ion transmembrane transporter activity (GO:0005385);; Cellular Component: plasma membrane (GO:0005886);; Biological Process: iron ion transport (GO:0006826…	K14709|1e-177|vvi:100255284|hypothetical protein LOC100255284	Zinc transporter 4 (Precursor) GN=OJ1734_E04.11 OS=Oryza sativa subsp. japonica (Rice) PE=2 SV=1	Putative uncharacterized protein GN=VIT_03s0017g02170 OS=Vitis vinifera (Grape) PE=2 SV=1	PREDICTED: zinc transporter 5 isoform 1 [Vitis vinifera]	PREDICTED: Vitis vinifera zinc transporter 1-like (LOC100252525), mRNA
comp76362_c0	1.17e-05	4.738	up	--	--	--	--	--	Uncharacterized protein GN=PGSC0003DMG402001401 OS=Solanum tuberosum (Potato) PE=4 SV=1	PREDICTED: uncharacterized protein LOC101249328 [Solanum lycopersicum]	Vitis vinifera, whole genome shotgun sequence, contig VV78X210342.3, clone ENTAV 115
comp90170_c0	1.23e-05	1.18827	up	[M]	Cell wall/membrane/envelope biogenesis	Biological Process: developmental process involved in reproduction (GO:0003006);; Cellular Component: plasma membrane (GO:0005886);; Biological Process: post-embryonic development (GO:0009791);; Biological Process: cellular component organization (GO:0016043);; Molecular Function: hydrolase activity, acting on ester bonds (GO:0016788);; Cellular Component: cell part (GO:0044464);; Biological Proc…	K01114|0.0|pop:POPTR_829693|hypothetical protein	Proline-rich receptor-like protein kinase PERK2 GN=PERK2 OS=Arabidopsis thaliana (Mouse-ear cress) PE=2 SV=3	Uncharacterized protein GN=PGSC0003DMG400022715 OS=Solanum tuberosum (Potato) PE=4 SV=1	Non-specific phospholipase C2 [Theobroma cacao]	PREDICTED: Vitis vinifera phospholipase C 4-like (LOC100244850), mRNA
comp47972_c0	1.24e-05	1.49218	up	--	--	--	--	--	Uncharacterized protein OS=Glycine max (Soybean) PE=4 SV=1	PREDICTED: uncharacterized protein LOC100787526 [Glycine max]	Fragaria vesca subsp. americana clone fosmid 51F10, complete sequence
comp56709_c0	1.25e-05	2.79733	up	--	--	Cellular Component: plasma membrane (GO:0005886);;	--	--	Putative uncharacterized protein GN=VIT_02s0025g00890 OS=Vitis vinifera (Grape) PE=4 SV=1	Uncharacterized protein TCM_016385 [Theobroma cacao]	PREDICTED: Fragaria vesca subsp. vesca uncharacterized LOC101301686 (LOC101301686), mRNA
comp93443_c0	1.27e-05	1.47516	up	[O]	Posttranslational modification, protein turnover, chaperones	Molecular Function: serine-type endopeptidase activity (GO:0004252);; Cellular Component: extracellular region (GO:0005576);; Biological Process: proteolysis (GO:0006508);; Cellular Component: plant-type cell wall (GO:0009505);; Cellular Component: external side of plasma membrane (GO:0009897);; Biological Process: stomatal complex morphogenesis (GO:0010103);; Biological Process: regulation of ce…	--	Subtilisin-like protease (Precursor) GN=K8K14.8 OS=Arabidopsis thaliana (Mouse-ear cress) PE=1 SV=1	Putative uncharacterized protein GN=VITISV_034533 OS=Vitis vinifera (Grape) PE=2 SV=1	PREDICTED: subtilisin-like protease [Vitis vinifera]	PREDICTED: Vitis vinifera subtilisin-like protease (LOC100243797), mRNA
comp90944_c0	1.29e-05	1.59367	up	--	--	Molecular Function: catechol oxidase activity (GO:0004097);; Molecular Function: copper ion binding (GO:0005507);; Cellular Component: vacuolar lumen (GO:0005775);; Cellular Component: chloroplast (GO:0009507);; Cellular Component: thylakoid (GO:0009579);; Molecular Function: aureusidin synthase activity (GO:0033793);; Biological Process: pigment biosynthetic process (GO:0046148);; Molecular Func…	--	Polyphenol oxidase, chloroplastic (Precursor) OS=Malus domestica (Apple) PE=2 SV=1	Polyphenoloxidase OS=Camellia nitidissima PE=2 SV=1	polyphenoloxidase [Camellia nitidissima]	Camellia nitidissima polyphenoloxidase mRNA, complete cds
comp92322_c0	1.3e-05	1.0985	up	--	--	Molecular Function: enzyme inhibitor activity (GO:0004857);; Cellular Component: cell wall (GO:0005618);; Biological Process: protein targeting to membrane (GO:0006612);; Biological Process: water transport (GO:0006833);; Biological Process: amino acid transport (GO:0006865);; Cellular Component: plant-type cell wall (GO:0009505);; Biological Process: response to salt stress (GO:0009651);; Biolog…	K01051|0.0|rcu:RCOM_0905530|Pectinesterase precursor, putative (EC:3.1.1.11)	Bifunctional pectinesterase 18/rRNA N-glycosylase (Precursor) OS=Arabidopsis thaliana (Mouse-ear cress) PE=1 SV=3	Pectinesterase GN=RCOM_0905530 OS=Ricinus communis (Castor bean) PE=3 SV=1	Pectinesterase precursor, putative [Ricinus communis]	Populus trichocarpa predicted protein, mRNA
comp57605_c0	1.35e-05	1.39245	up	--	--	Molecular Function: transporter activity (GO:0005215);; Cellular Component: Golgi apparatus (GO:0005794);; Cellular Component: plasma membrane (GO:0005886);; Biological Process: oligopeptide transport (GO:0006857);; Biological Process: purine nucleobase transport (GO:0006863);; Cellular Component: plasmodesma (GO:0009506);; Biological Process: response to wounding (GO:0009611);; Biological Proces…	--	Probable peptide/nitrate transporter At1g33440 GN=At1g33440 OS=Arabidopsis thaliana (Mouse-ear cress) PE=2 SV=1	Nitrate transporter, putative GN=RCOM_0496050 OS=Ricinus communis (Castor bean) PE=4 SV=1	nitrate transporter, putative [Ricinus communis]	Lotus japonicus clone JCVI-FLLj-2P23 unknown mRNA
comp77236_c0	1.37e-05	1.55904	up	--	--	Biological Process: response to karrikin (GO:0080167);;	--	--	Uncharacterized protein GN=PGSC0003DMG400003805 OS=Solanum tuberosum (Potato) PE=4 SV=1	PREDICTED: uncharacterized protein LOC101267646 [Solanum lycopersicum]	PREDICTED: Cicer arietinum uncharacterized LOC101495753 (LOC101495753), mRNA
comp84014_c0	1.41e-05	3.97608	up	--	--	Molecular Function: DNA binding (GO:0003677);; Molecular Function: sequence-specific DNA binding transcription factor activity (GO:0003700);; Molecular Function: protein binding (GO:0005515);; Cellular Component: nucleus (GO:0005634);; Cellular Component: cytoplasm (GO:0005737);; Cellular Component: plastid (GO:0009536);; Biological Process: brassinosteroid mediated signaling pathway (GO:0009742)…	--	Transcription factor bHLH135 GN=At1g74500 OS=Arabidopsis thaliana (Mouse-ear cress) PE=1 SV=1	Uncharacterized protein OS=Musa acuminata subsp. malaccensis (Wild banana) PE=4 SV=1	PREDICTED: transcription factor bHLH135-like [Setaria italica]	PREDICTED: Vitis vinifera transcription factor bHLH135-like (LOC100253530), mRNA
comp89371_c1	1.42e-05	1.09374	up	[G]	Carbohydrate transport and metabolism	Biological Process: carbohydrate metabolic process (GO:0005975);; Biological Process: metabolic process (GO:0008152);; Molecular Function: beta-glucosidase activity (GO:0008422);; Molecular Function: hydrolase activity, acting on glycosyl bonds (GO:0016798);; Cellular Component: cell part (GO:0044464);;	--	Alpha-N-arabinofuranosidase (Precursor) GN=Xyl2 OS=Medicago sativa subsp. varia (Alfalfa) PE=2 SV=1	Putative uncharacterized protein GN=VIT_06s0009g00810 OS=Vitis vinifera (Grape) PE=4 SV=1	Glycosyl hydrolase family protein isoform 2 [Theobroma cacao]	PREDICTED: Vitis vinifera lysosomal beta glucosidase-like, transcript variant 1 (LOC100246224), mRNA
comp85466_c0	1.6e-05	2.16498	up	--	--	Molecular Function: transferase activity, transferring phosphorus-containing groups (GO:0016772);;	--	--	Reverse transcriptase (Fragment) OS=Fagus sylvatica (Beechnut) PE=4 SV=1	reverse transcriptase [Fagus sylvatica]	--
comp87638_c0	1.63e-05	1.08356	up	[R]	General function prediction only	Molecular Function: iron ion binding (GO:0005506);; Cellular Component: cytoplasm (GO:0005737);; Biological Process: ion transport (GO:0006811);; Biological Process: response to external stimulus (GO:0009605);; Biological Process: gibberellin biosynthetic process (GO:0009686);; Biological Process: jasmonic acid metabolic process (GO:0009694);; Biological Process: response to jasmonic acid stimulu…	--	Gibberellin 2-beta-dioxygenase 1 GN=GA2OX1 OS=Pisum sativum (Garden pea) PE=1 SV=1	Gibberellin 2-oxidase 2 OS=Petunia hybrida (Petunia) PE=2 SV=1	gibberellin 2-oxidase 2 [Petunia x hybrida]	Nerium oleander GA 2-oxidase 2 mRNA, complete cds
comp90173_c1	1.67e-05	1.1688	up	--	--	--	--	--	Predicted protein GN=POPTRDRAFT_680477 OS=Populus trichocarpa (Western balsam poplar) PE=4 SV=1	predicted protein [Populus trichocarpa]	TSA: Spraguea lophii Contig_38297_c1_seq7 transcribed RNA sequence
comp90952_c0	1.76e-05	1.08156	up	[R]	General function prediction only	Molecular Function: inward rectifier potassium channel activity (GO:0005242);; Molecular Function: voltage-gated potassium channel activity (GO:0005249);; Cellular Component: mitochondrion (GO:0005739);; Cellular Component: endoplasmic reticulum (GO:0005783);; Cellular Component: plasma membrane (GO:0005886);; Biological Process: potassium ion transport (GO:0006813);; Biological Process: response…	--	Potassium channel AKT1 GN=AKT1 OS=Arabidopsis thaliana (Mouse-ear cress) PE=1 SV=2	Putative uncharacterized protein GN=VIT_11s0016g04750 OS=Vitis vinifera (Grape) PE=4 SV=1	PREDICTED: potassium channel AKT1-like [Vitis vinifera]	PREDICTED: Vitis vinifera potassium channel AKT1-like (LOC100266175), mRNA
comp85617_c1	1.77e-05	1.77704	up	[P]	Inorganic ion transport and metabolism	Biological Process: transition metal ion transport (GO:0000041);; Cellular Component: plasma membrane (GO:0005886);; Biological Process: oligopeptide transport (GO:0006857);; Molecular Function: secondary active sulfate transmembrane transporter activity (GO:0008271);; Biological Process: sulfate transport (GO:0008272);; Cellular Component: plasmodesma (GO:0009506);; Cellular Component: chloropla…	--	Sulfate transporter 3.1 OS=Arabidopsis thaliana (Mouse-ear cress) PE=2 SV=1	Putative uncharacterized protein GN=VIT_07s0151g00340 OS=Vitis vinifera (Grape) PE=4 SV=1	unnamed protein product [Vitis vinifera]	Populus trichocarpa sulfate/bicarbonate/oxalate exchanger and transporter sat-1, mRNA
comp86920_c0	1.9e-05	1.08416	up	[H]	Coenzyme transport and metabolism	Molecular Function: nucleotide binding (GO:0000166);; Cellular Component: mitochondrion (GO:0005739);; Cellular Component: mitochondrial inner membrane (GO:0005743);; Biological Process: generation of precursor metabolites and energy (GO:0006091);; Molecular Function: L-aspartate oxidase activity (GO:0008734);; Biological Process: NAD biosynthetic process (GO:0009435);; Cellular Component: chloro…	K00278|0.0|vvi:100242339|similar to AO (L-ASPARTATE OXIDASE)	Succinate dehydrogenase [ubiquinone] flavoprotein subunit 1, mitochondrial (Precursor) GN=SDH1-1 OS=Arabidopsis thaliana (Mouse-ear cress) PE=1 SV=1	Putative uncharacterized protein GN=VIT_14s0066g01240 OS=Vitis vinifera (Grape) PE=4 SV=1	PREDICTED: L-aspartate oxidase 1-like [Vitis vinifera]	PREDICTED: Vitis vinifera L-aspartate oxidase 1-like (LOC100242339), mRNA
comp64895_c0	1.98e-05	3.53752	up	--	--	Biological Process: cell morphogenesis (GO:0000902);; Molecular Function: protein binding (GO:0005515);; Cellular Component: cell wall (GO:0005618);; Biological Process: trichoblast differentiation (GO:0010054);; Biological Process: cell growth (GO:0016049);; Biological Process: cell development (GO:0048468);; Biological Process: developmental growth involved in morphogenesis (GO:0060560);; Biolo…	--	F-box/kelch-repeat protein SKIP25 GN=SKIP25 OS=Arabidopsis thaliana (Mouse-ear cress) PE=1 SV=1	Uncharacterized protein GN=PRUPE_ppa016885mg OS=Prunus persica (Peach) PE=4 SV=1	hypothetical protein PRUPE_ppa016885mg [Prunus persica]	Ricinus communis Protein AFR, putative, mRNA
comp84810_c0	2.02e-05	1.07832	up	--	--	Molecular Function: protein binding (GO:0005515);; Cellular Component: cell wall (GO:0005618);; Cellular Component: plasma membrane (GO:0005886);; Biological Process: circadian rhythm (GO:0007623);; Biological Process: response to salt stress (GO:0009651);; Biological Process: response to ethylene stimulus (GO:0009723);; Biological Process: response to abscisic acid stimulus (GO:0009737);; Biolog…	--	36.4 kDa proline-rich protein GN=TPRP-F1 OS=Solanum lycopersicum (Tomato) PE=2 SV=1	Repetitive proline-rich cell wall protein 2, putative GN=RCOM_0670360 OS=Ricinus communis (Castor bean) PE=4 SV=1	Repetitive proline-rich cell wall protein 2 precursor, putative [Ricinus communis]	Ricinus communis Repetitive proline-rich cell wall protein 2 precursor, putative, mRNA
comp58071_c0	2.04e-05	1.22382	up	--	--	Molecular Function: metalloendopeptidase activity (GO:0004222);; Biological Process: proteolysis (GO:0006508);; Molecular Function: zinc ion binding (GO:0008270);; Molecular Function: hydrolase activity (GO:0016787);; Cellular Component: extracellular matrix (GO:0031012);;	--	Metalloendoproteinase 1 (Precursor) OS=Glycine max (Soybean) PE=1 SV=2	Uncharacterized protein GN=Solyc08g078550.1 OS=Solanum lycopersicum (Tomato) PE=4 SV=1	PREDICTED: metalloendoproteinase 1-like [Solanum lycopersicum]	PREDICTED: Fragaria vesca subsp. vesca metalloendoproteinase 1-like (LOC101299484), mRNA
comp82776_c0	2.08e-05	1.53928	up	[S]	Function unknown	Molecular Function: nucleotide binding (GO:0000166);; Molecular Function: protein kinase activity (GO:0004672);; Molecular Function: transmembrane receptor protein serine/threonine kinase activity (GO:0004675);; Molecular Function: protein binding (GO:0005515);; Cellular Component: cytoplasm (GO:0005737);; Cellular Component: plasma membrane (GO:0005886);; Biological Process: cellular aromatic co…	--	Probable receptor protein kinase TMK1 (Precursor) GN=TMK1 OS=Arabidopsis thaliana (Mouse-ear cress) PE=1 SV=1	Putative uncharacterized protein GN=VIT_06s0009g00580 OS=Vitis vinifera (Grape) PE=3 SV=1	Leucine-rich repeat protein kinase family protein [Theobroma cacao]	PREDICTED: Vitis vinifera probable receptor protein kinase TMK1-like (LOC100253071), mRNA
comp91382_c1	2.18e-05	4.68357	up	--	--	--	K14487|6e-12|ath:AT4G37390|BRU6	Probable indole-3-acetic acid-amido synthetase GH3.1 GN=GH3.1 OS=Arabidopsis thaliana (Mouse-ear cress) PE=2 SV=1	Uncharacterized protein OS=Glycine max (Soybean) PE=4 SV=1	PREDICTED: probable indole-3-acetic acid-amido synthetase GH3.1-like [Glycine max]	--
comp87791_c0	2.27e-05	2.55512	up	--	--	Cellular Component: 1,3-beta-D-glucan synthase complex (GO:0000148);; Molecular Function: 1,3-beta-D-glucan synthase activity (GO:0003843);; Biological Process: (1->3)-beta-D-glucan biosynthetic process (GO:0006075);; Biological Process: microsporogenesis (GO:0009556);; Biological Process: plant-type cell wall modification (GO:0009827);; Biological Process: pollen germination (GO:0009846);; Biolo…	K11000|3e-69|rcu:RCOM_0146290|transferase, transferring glycosyl groups, putative (EC:2.4.1.34)	Callose synthase 3 GN=T24H18.170 OS=Arabidopsis thaliana (Mouse-ear cress) PE=2 SV=3	Putative uncharacterized protein (Fragment) GN=VITISV_026987 OS=Vitis vinifera (Grape) PE=4 SV=1	hypothetical protein VITISV_026987 [Vitis vinifera]	PREDICTED: Vitis vinifera callose synthase 3-like (LOC100265625), mRNA
comp106807_c0	2.32e-05	2.40214	up	--	--	Cellular Component: membrane (GO:0016020);; Cellular Component: endoplasmic reticulum part (GO:0044432);;	--	Protein MIZU-KUSSEI 1 GN=MIZ1 OS=Arabidopsis thaliana (Mouse-ear cress) PE=1 SV=1	Putative uncharacterized protein GN=RCOM_1602500 OS=Ricinus communis (Castor bean) PE=4 SV=1	Uncharacterized protein TCM_034800 [Theobroma cacao]	PREDICTED: Vitis vinifera uncharacterized LOC100263245 (LOC100263245), mRNA
comp94379_c0	2.38e-05	1.06971	up	[L]	Replication, recombination and repair	Molecular Function: nucleic acid binding (GO:0003676);; Biological Process: DNA metabolic process (GO:0006259);;	--	RNA-directed DNA polymerase homolog OS=Oenothera berteriana (Bertero&apos;s evening primrose) PE=4 SV=1	F5M15.26 OS=Arabidopsis thaliana (Mouse-ear cress) PE=4 SV=1	F5M15.26 [Arabidopsis thaliana]	Camellia sinensis var. assamica microsatellite DNA locus Csin77
comp87973_c0	2.46e-05	1.09091	up	--	--	Cellular Component: cytoskeleton (GO:0005856);; Biological Process: phagocytosis (GO:0006909);;	--	--	ELMO domain-containing protein, putative GN=RCOM_0658160 OS=Ricinus communis (Castor bean) PE=4 SV=1	ELMO/CED-12 family protein isoform 1 [Theobroma cacao]	PREDICTED: Vitis vinifera ELMO domain-containing protein A-like (LOC100247928), mRNA
comp72739_c0	2.46e-05	1.15355	up	--	--	--	--	--	Putative uncharacterized protein GN=RCOM_1314170 OS=Ricinus communis (Castor bean) PE=4 SV=1	conserved hypothetical protein [Ricinus communis]	--
comp49366_c0	2.5e-05	3.92879	up	--	--	Molecular Function: binding (GO:0005488);;	--	--	Putative uncharacterized protein GN=VITISV_026162 OS=Vitis vinifera (Grape) PE=4 SV=1	PREDICTED: uncharacterized protein LOC101218085 [Cucumis sativus]	--
comp89987_c3	2.58e-05	1.52175	up	--	--	Molecular Function: DNA binding (GO:0003677);; Molecular Function: sequence-specific DNA binding transcription factor activity (GO:0003700);; Cellular Component: nucleus (GO:0005634);; Biological Process: regulation of transcription, DNA-dependent (GO:0006355);; Biological Process: determination of bilateral symmetry (GO:0009855);; Biological Process: polarity specification of adaxial/abaxial axi…	--	Cyclic dof factor 2 GN=MIJ24.16 OS=Arabidopsis thaliana (Mouse-ear cress) PE=1 SV=2	Putative uncharacterized protein GN=VITISV_028596 OS=Vitis vinifera (Grape) PE=4 SV=1	hypothetical protein VITISV_028596 [Vitis vinifera]	Arabidopsis thaliana chromosome 5, complete sequence
comp57459_c0	2.83e-05	1.0749	up	[GEPR]	--	Molecular Function: high-affinity hydrogen:glucose symporter activity (GO:0005358);; Cellular Component: cytoplasm (GO:0005737);; Cellular Component: plasma membrane (GO:0005886);; Cellular Component: integral to plasma membrane (GO:0005887);; Biological Process: protein folding (GO:0006457);; Biological Process: purine nucleobase transport (GO:0006863);; Molecular Function: sucrose:hydrogen symp…	--	Sugar transport protein 13 GN=F9D12.17 OS=Arabidopsis thaliana (Mouse-ear cress) PE=1 SV=2	Uncharacterized protein GN=PRUPE_ppa004132mg OS=Prunus persica (Peach) PE=4 SV=1	Major facilitator superfamily protein [Theobroma cacao]	Vitis vinifera hexose transporter (HT5) mRNA, complete cds
comp73894_c0	2.86e-05	2.4595	up	[R]	General function prediction only	--	--	Ankyrin repeat-containing protein At5g02620 GN=At5g02620 OS=Arabidopsis thaliana (Mouse-ear cress) PE=1 SV=1	Putative uncharacterized protein GN=VIT_05s0165g00130 OS=Vitis vinifera (Grape) PE=4 SV=1	unnamed protein product [Vitis vinifera]	--
comp94047_c0	2.87e-05	1.0906	up	[L]	Replication, recombination and repair	Molecular Function: nucleic acid binding (GO:0003676);; Molecular Function: catalytic activity (GO:0003824);; Biological Process: DNA metabolic process (GO:0006259);;	--	RNA-directed DNA polymerase homolog OS=Oenothera berteriana (Bertero&apos;s evening primrose) PE=4 SV=1	Gag-pol OS=Castanea mollissima (Chinese chestnut) PE=4 SV=1	gag-pol precursor [Castanea mollissima]	Populus trichocarpa clone POP072-P08, complete sequence
comp92197_c1	2.88e-05	1.10137	up	--	--	Molecular Function: binding (GO:0005488);; Cellular Component: cytosol (GO:0005829);; Cellular Component: plasmodesma (GO:0009506);; Biological Process: response to fungus (GO:0009620);; Biological Process: photomorphogenesis (GO:0009640);; Biological Process: response to auxin stimulus (GO:0009733);; Biological Process: unidimensional cell growth (GO:0009826);; Biological Process: auxin polar tr…	K10691|0.0|ath:AT3G02260|BIG	Auxin transport protein BIG GN=At3g02260 OS=Arabidopsis thaliana (Mouse-ear cress) PE=1 SV=2	Putative uncharacterized protein GN=VIT_14s0083g00960 OS=Vitis vinifera (Grape) PE=4 SV=1	PREDICTED: LOW QUALITY PROTEIN: auxin transport protein BIG-like [Vitis vinifera]	PREDICTED: Vitis vinifera auxin transport protein BIG-like (LOC100256705), mRNA
comp62738_c1	2.91e-05	1.62073	up	--	--	Molecular Function: ATP transmembrane transporter activity (GO:0005347);; Cellular Component: mitochondrion (GO:0005739);; Cellular Component: mitochondrial inner membrane (GO:0005743);; Cellular Component: vacuolar membrane (GO:0005774);; Biological Process: glucose catabolic process (GO:0006007);; Biological Process: protein targeting to membrane (GO:0006612);; Biological Process: mitochondrial…	--	Adenine nucleotide transporter BT1, chloroplastic/mitochondrial (Precursor) GN=F8B4.100 OS=Arabidopsis thaliana (Mouse-ear cress) PE=1 SV=1	Putative uncharacterized protein GN=VIT_11s0016g05110 OS=Vitis vinifera (Grape) PE=3 SV=1	unnamed protein product [Vitis vinifera]	Medicago truncatula Mitochondrial substrate carrier family protein V (MTR_4g114320) mRNA, complete cds
comp73182_c0	2.94e-05	1.15123	up	--	--	--	--	--	Putative uncharacterized protein GN=RCOM_0016970 OS=Ricinus communis (Castor bean) PE=4 SV=1	conserved hypothetical protein [Ricinus communis]	Vitis vinifera contig VV78X036466.3, whole genome shotgun sequence
comp57157_c0	2.94e-05	1.35835	up	[IQR]	--	Cellular Component: cytosol (GO:0005829);; Cellular Component: plasma membrane (GO:0005886);; Biological Process: defense response (GO:0006952);; Molecular Function: alcohol dehydrogenase (NADP+) activity (GO:0008106);; Cellular Component: plant-type cell wall (GO:0009505);; Biological Process: response to sucrose stimulus (GO:0009744);; Biological Process: flavonoid biosynthetic process (GO:0009…	--	(+)-neomenthol dehydrogenase GN=SDR1 OS=Arabidopsis thaliana (Mouse-ear cress) PE=1 SV=1	Putative uncharacterized protein GN=VIT_15s0046g03600 OS=Vitis vinifera (Grape) PE=3 SV=1	unnamed protein product [Vitis vinifera]	Vitis vinifera contig VV78X063016.8, whole genome shotgun sequence
comp53161_c0	3.11e-05	1.406	up	--	--	--	--	--	Putative uncharacterized protein GN=VIT_17s0000g06750 OS=Vitis vinifera (Grape) PE=4 SV=1	unnamed protein product [Vitis vinifera]	PREDICTED: Vitis vinifera dCTP pyrophosphatase 1-like (LOC100241572), mRNA
comp83319_c0	3.44e-05	1.6706	up	--	--	--	--	--	Putative uncharacterized protein GN=VIT_08s0040g02250 OS=Vitis vinifera (Grape) PE=4 SV=1	PREDICTED: uncharacterized protein LOC100251731 [Vitis vinifera]	PREDICTED: Vitis vinifera uncharacterized LOC100251731 (LOC100251731), mRNA
comp93745_c0	3.46e-05	1.48066	up	--	--	--	--	--	Uncharacterized protein (Fragment) GN=PRUPE_ppb013132mg OS=Prunus persica (Peach) PE=4 SV=1	Retrotransposon, unclassified-like protein [Theobroma cacao]	--
comp89987_c0	3.53e-05	2.85559	up	--	--	Molecular Function: binding (GO:0005488);;	--	Cyclic dof factor 2 GN=MIJ24.16 OS=Arabidopsis thaliana (Mouse-ear cress) PE=1 SV=2	Uncharacterized protein GN=PRUPE_ppa005580mg OS=Prunus persica (Peach) PE=4 SV=1	hypothetical protein PRUPE_ppa005580mg [Prunus persica]	PREDICTED: Fragaria vesca subsp. vesca cyclic dof factor 2-like (LOC101302828), mRNA
comp93381_c0	3.6e-05	1.05709	up	[G]	Carbohydrate transport and metabolism	Biological Process: response to singlet oxygen (GO:0000304);; Molecular Function: alpha,alpha-trehalose-phosphate synthase (UDP-forming) activity (GO:0003825);; Molecular Function: trehalose-phosphatase activity (GO:0004805);; Cellular Component: cytoplasm (GO:0005737);; Cellular Component: cytosol (GO:0005829);; Biological Process: trehalose biosynthetic process (GO:0005992);; Biological Process…	K00697|0.0|pop:POPTR_828543|trehalose-6-phosphate synthase	Alpha,alpha-trehalose-phosphate synthase [UDP-forming] 1 GN=TPS1 OS=Arabidopsis thaliana (Mouse-ear cress) PE=1 SV=1	Trehalose-6-phosphate synthase OS=Camellia sinensis (Tea) PE=2 SV=1	trehalose-6-phosphate synthase [Camellia sinensis]	Camellia sinensis trehalose-6-phosphate synthase mRNA, complete cds
comp88808_c0	3.71e-05	1.42134	up	--	--	Molecular Function: ubiquitin-protein ligase activity (GO:0004842);; Cellular Component: nucleus (GO:0005634);; Cellular Component: plasma membrane (GO:0005886);; Molecular Function: zinc ion binding (GO:0008270);; Biological Process: cytokinin metabolic process (GO:0009690);; Biological Process: auxin metabolic process (GO:0009850);; Molecular Function: ligase activity (GO:0016874);; Biological …	--	E3 ubiquitin-protein ligase RGLG1 GN=RGLG1 OS=Arabidopsis thaliana (Mouse-ear cress) PE=1 SV=1	Putative uncharacterized protein (Fragment) GN=VIT_00s0780g00040 OS=Vitis vinifera (Grape) PE=4 SV=1	unnamed protein product [Vitis vinifera]	PREDICTED: Vitis vinifera E3 ubiquitin-protein ligase RGLG2-like (LOC100255057), mRNA
comp47355_c0	3.8e-05	3.00907	up	--	--	--	--	--	Putative uncharacterized protein GN=RCOM_0601250 OS=Ricinus communis (Castor bean) PE=4 SV=1	TRNA Delta(2)-isopentenylpyrophosphate transferase, putative [Theobroma cacao]	Nelumbo nucifera microsatellite PRL-GN39-42 sequence
comp98708_c0	4.58e-05	1.3289	up	[G]	Carbohydrate transport and metabolism	Biological Process: polysaccharide biosynthetic process (GO:0000271);; Cellular Component: extracellular region (GO:0005576);; Cellular Component: plasma membrane (GO:0005886);; Biological Process: pattern specification process (GO:0007389);; Biological Process: regulation of cell size (GO:0008361);; Biological Process: defense response, incompatible interaction (GO:0009814);; Biological Process:…	K01728|0.0|vvi:100267540|pectate lyase-like protein 3	Probable pectate lyase 12 (Precursor) GN=At3g53190 OS=Arabidopsis thaliana (Mouse-ear cress) PE=2 SV=2	Pectate lyase-like protein 3 GN=VIT_08s0007g04820 OS=Vitis vinifera (Grape) PE=2 SV=1	Pectin lyase-like superfamily protein isoform 2 [Theobroma cacao]	Vitis vinifera contig VV78X145138.21, whole genome shotgun sequence
comp73419_c0	4.71e-05	1.45347	up	--	--	Biological Process: MAPK cascade (GO:0000165);; Molecular Function: protein binding (GO:0005515);; Biological Process: regulation of transcription, DNA-dependent (GO:0006355);; Biological Process: protein targeting to membrane (GO:0006612);; Molecular Function: electron carrier activity (GO:0009055);; Biological Process: response to cold (GO:0009409);; Biological Process: response to xenobiotic s…	--	Glutaredoxin-C9 GN=F3M18.8 OS=Arabidopsis thaliana (Mouse-ear cress) PE=1 SV=1	Putative uncharacterized protein GN=VIT_10s0003g00390 OS=Vitis vinifera (Grape) PE=4 SV=1	PREDICTED: glutaredoxin-C9-like [Vitis vinifera]	Ricinus communis glutaredoxin, grx, putative, mRNA
comp94308_c0	4.97e-05	1.236	up	--	--	Molecular Function: nucleic acid binding (GO:0003676);; Cellular Component: mitochondrion (GO:0005739);; Molecular Function: zinc ion binding (GO:0008270);; Biological Process: DNA integration (GO:0015074);; Molecular Function: hydrolase activity (GO:0016787);;	--	Endonuclease OS=Nicotiana tabacum (Common tobacco) PE=2 SV=1	Gag-pol polyprotein GN=gag-pol OS=Glycine max (Soybean) PE=4 SV=1	gag-pol polyprotein [Glycine max]	Medicago truncatula clone mth2-10j6, complete sequence
comp80125_c0	5.23e-05	1.27704	up	[R]	General function prediction only	Molecular Function: inward rectifier potassium channel activity (GO:0005242);; Molecular Function: voltage-gated potassium channel activity (GO:0005249);; Cellular Component: mitochondrion (GO:0005739);; Cellular Component: endoplasmic reticulum (GO:0005783);; Cellular Component: plasma membrane (GO:0005886);; Biological Process: potassium ion transport (GO:0006813);; Biological Process: response…	--	Potassium channel AKT6 GN=F3N11.5 OS=Arabidopsis thaliana (Mouse-ear cress) PE=1 SV=2	Potassium channel NKT1 GN=NKT1 OS=Nicotiana tabacum (Common tobacco) PE=2 SV=1	potassium channel NKT1 [Nicotiana tabacum]	Nicotiana tabacum NKT1 mRNA for potassium channel NKT1, complete cds
comp60290_c0	6.12e-05	2.27722	up	--	--	Biological Process: response to molecule of bacterial origin (GO:0002237);; Molecular Function: protein serine/threonine kinase activity (GO:0004674);; Molecular Function: G-protein coupled receptor kinase activity (GO:0004703);; Molecular Function: transmembrane receptor protein tyrosine kinase activity (GO:0004714);; Molecular Function: ATP binding (GO:0005524);; Cellular Component: vacuole (GO…	--	Probably inactive leucine-rich repeat receptor-like protein kinase At3g28040 (Precursor) GN=At3g28040 OS=Arabidopsis thaliana (Mouse-ear cress) PE=2 SV=1	Putative uncharacterized protein GN=VITISV_005469 OS=Vitis vinifera (Grape) PE=4 SV=1	hypothetical protein VITISV_005469 [Vitis vinifera]	Ricinus communis Brassinosteroid LRR receptor kinase precursor, putative, mRNA
comp94371_c0	6.64e-05	1.03436	up	[L]	Replication, recombination and repair	--	--	RNA-directed DNA polymerase homolog OS=Oenothera berteriana (Bertero&apos;s evening primrose) PE=4 SV=1	F5M15.26 OS=Arabidopsis thaliana (Mouse-ear cress) PE=4 SV=1	F5M15.26 [Arabidopsis thaliana]	Pinus taeda clone PT_7Ba4350C06, complete sequence
comp72144_c0	6.64e-05	1.03829	up	--	--	Biological Process: root development (GO:0048364);;	--	Pistil-specific extensin-like protein (Precursor) OS=Nicotiana tabacum (Common tobacco) PE=2 SV=1	Putative uncharacterized protein GN=VIT_00s0527g00030 OS=Vitis vinifera (Grape) PE=4 SV=1	PREDICTED: pistil-specific extensin-like protein-like [Vitis vinifera]	PREDICTED: Vitis vinifera pistil-specific extensin-like protein-like (LOC100260626), mRNA
comp72916_c0	6.73e-05	1.17628	up	--	--	--	--	--	Putative uncharacterized protein GN=VIT_16s0013g00070 OS=Vitis vinifera (Grape) PE=4 SV=1	Bifunctional inhibitor/lipid-transfer protein/seed storage 2S albumin superfamily protein [Theobroma cacao]	PREDICTED: Fragaria vesca subsp. vesca uncharacterized LOC101313356 (LOC101313356), mRNA
comp94090_c1	7.02e-05	1.68825	up	--	--	Molecular Function: ubiquitin-protein ligase activity (GO:0004842);; Molecular Function: protein binding (GO:0005515);; Molecular Function: zinc ion binding (GO:0008270);; Cellular Component: amyloplast (GO:0009501);; Cellular Component: plant-type cell wall (GO:0009505);; Biological Process: gravitropism (GO:0009630);; Biological Process: response to chitin (GO:0010200);; Biological Process: cel…	--	Pollen-specific leucine-rich repeat extensin-like protein 3 (Precursor) GN=PEX3 OS=Arabidopsis thaliana (Mouse-ear cress) PE=2 SV=1	Putative uncharacterized protein GN=VIT_08s0040g02950 OS=Vitis vinifera (Grape) PE=4 SV=1	PREDICTED: uncharacterized protein LOC100818800 [Glycine max]	PREDICTED: Glycine max uncharacterized protein LOC100810879 (LOC100810879), mRNA
comp93058_c0	7.04e-05	1.44623	up	[L]	Replication, recombination and repair	Molecular Function: nucleic acid binding (GO:0003676);; Molecular Function: catalytic activity (GO:0003824);; Biological Process: DNA metabolic process (GO:0006259);; Molecular Function: nucleotidyltransferase activity (GO:0016779);; Molecular Function: metal ion binding (GO:0046872);;	--	RNA-directed DNA polymerase homolog OS=Oenothera berteriana (Bertero&apos;s evening primrose) PE=4 SV=1	Putative uncharacterized protein (Fragment) GN=VITISV_020887 OS=Vitis vinifera (Grape) PE=4 SV=1	hypothetical protein VITISV_020887 [Vitis vinifera]	Orobanche cernua var. australiana clone pOcagy14 Ty3 gypsy retrotransposon reverse transcriptase pseudogene, partial sequence
comp56170_c0	7.19e-05	1.46486	up	--	--	Molecular Function: catalytic activity (GO:0003824);; Molecular Function: binding (GO:0005488);; Biological Process: cellular component organization (GO:0016043);; Biological Process: primary metabolic process (GO:0044238);; Biological Process: cellular macromolecule metabolic process (GO:0044260);; Cellular Component: cell periphery (GO:0071944);;	--	Sulfated surface glycoprotein 185 (Precursor) OS=Volvox carteri (Green alga) PE=1 SV=1	Putative uncharacterized protein GN=VIT_01s0011g03430 OS=Vitis vinifera (Grape) PE=4 SV=1	PREDICTED: protein NIM1-INTERACTING 2-like [Vitis vinifera]	--
comp71522_c0	7.43e-05	1.60577	up	--	--	Cellular Component: extracellular region (GO:0005576);; Cellular Component: mitochondrion (GO:0005739);; Cellular Component: Golgi apparatus (GO:0005794);; Cellular Component: cytosol (GO:0005829);; Cellular Component: plasma membrane (GO:0005886);; Biological Process: carbohydrate metabolic process (GO:0005975);; Molecular Function: cellulase activity (GO:0008810);; Cellular Component: plant-typ…	--	Endoglucanase 9 (Precursor) GN=CEL3 OS=Arabidopsis thaliana (Mouse-ear cress) PE=1 SV=1	Putative uncharacterized protein GN=VIT_18s0089g00210 OS=Vitis vinifera (Grape) PE=4 SV=1	PREDICTED: endoglucanase 9-like [Vitis vinifera]	Malus x domestica endo-1,4-beta-glucanase mRNA, complete cds
comp75830_c0	7.43e-05	1.60577	up	--	--	Molecular Function: structural constituent of cell wall (GO:0005199);; Cellular Component: extracellular region (GO:0005576);; Cellular Component: cytosol (GO:0005829);; Biological Process: syncytium formation (GO:0006949);; Cellular Component: plant-type cell wall (GO:0009505);; Cellular Component: plasmodesma (GO:0009506);; Cellular Component: chloroplast (GO:0009507);; Biological Process: plan…	--	Expansin-A6 (Precursor) GN=T9I4.3 OS=Arabidopsis thaliana (Mouse-ear cress) PE=2 SV=2	Expansin GN=Exp2 OS=Annona cherimola (Custard apple) PE=2 SV=1	expansin [Annona cherimola]	Actinidia deliciosa EXP1 mRNA, partial cds
comp78214_c0	7.56e-05	4.56815	up	--	--	--	--	--	--	putative replicase readthrough protein [Eutypa lata UCREL1]	--
comp72364_c0	7.59e-05	1.05127	up	--	--	Biological Process: defense response to nematode (GO:0002215);; Molecular Function: peroxidase activity (GO:0004601);; Cellular Component: nucleus (GO:0005634);; Cellular Component: Golgi apparatus (GO:0005794);; Biological Process: iron ion transport (GO:0006826);; Biological Process: response to oxidative stress (GO:0006979);; Biological Process: response to desiccation (GO:0009269);; Biologica…	K00430|1e-169|vvi:100261264|hypothetical protein LOC100261264	Peroxidase 47 (Precursor) GN=F17M5.180 OS=Arabidopsis thaliana (Mouse-ear cress) PE=2 SV=2	Anionic peroxidase swpa7 OS=Ipomoea batatas (Sweet potato) PE=2 SV=1	anionic peroxidase swpa7 [Ipomoea batatas]	PREDICTED: Solanum lycopersicum peroxidase 47-like (LOC101263035), mRNA
comp91429_c0	7.6e-05	1.0329	up	[O]	Posttranslational modification, protein turnover, chaperones	Molecular Function: glutathione transferase activity (GO:0004364);; Cellular Component: cytoplasm (GO:0005737);; Cellular Component: peroxisome (GO:0005777);; Cellular Component: cytosol (GO:0005829);; Biological Process: fatty acid beta-oxidation (GO:0006635);; Biological Process: defense response (GO:0006952);; Biological Process: aromatic amino acid family metabolic process (GO:0009072);; Biol…	--	Glutathione S-transferase zeta class OS=Euphorbia esula (Leafy spurge) PE=2 SV=1	Zeta class glutathione transferase GSTZ2 GN=POPTRDRAFT_742621 OS=Populus trichocarpa (Western balsam poplar) PE=2 SV=1	PREDICTED: glutathione S-transferase zeta class-like [Fragaria vesca subsp. vesca]	TSA: Jatropha curcas Unigene2721_JC-CK_1A transcribed RNA sequence
comp75408_c0	7.7e-05	1.83068	up	--	--	Biological Process: very long-chain fatty acid metabolic process (GO:0000038);; Biological Process: polysaccharide biosynthetic process (GO:0000271);; Molecular Function: carboxylesterase activity (GO:0004091);; Biological Process: lipid metabolic process (GO:0006629);; Biological Process: pattern specification process (GO:0007389);; Biological Process: regulation of cell size (GO:0008361);; Biol…	--	GDSL esterase/lipase APG (Precursor) GN=APG OS=Arabidopsis thaliana (Mouse-ear cress) PE=1 SV=1	Putative uncharacterized protein GN=VIT_09s0002g03140 OS=Vitis vinifera (Grape) PE=4 SV=1	hypothetical protein VITISV_039628 [Vitis vinifera]	Vitis vinifera clone SS0AFA16YJ11 >gi|349707387|emb|FQ395443.1| Vitis vinifera clone SS0AFA15YO09
comp83152_c0	7.83e-05	2.32273	up	--	--	Biological Process: cell morphogenesis involved in differentiation (GO:0000904);; Molecular Function: structural constituent of cell wall (GO:0005199);; Molecular Function: protein binding (GO:0005515);; Cellular Component: plant-type cell wall (GO:0009505);; Cellular Component: plasmodesma (GO:0009506);; Biological Process: plant-type cell wall organization (GO:0009664);; Biological Process: uni…	--	Extensin-2 (Precursor) GN=T14E10_160 OS=Arabidopsis thaliana (Mouse-ear cress) PE=2 SV=1	Extensin-like protein (Fragment) GN=ext127 OS=Vigna unguiculata (Cowpea) PE=2 SV=1	PREDICTED: uncharacterized protein LOC100809158 isoform 2 [Glycine max]	Vitis vinifera contig VV79X001519.2, whole genome shotgun sequence
comp85819_c1	8e-05	1.39994	up	[G]	Carbohydrate transport and metabolism	Molecular Function: beta-galactosidase activity (GO:0004565);; Cellular Component: vacuolar membrane (GO:0005774);; Cellular Component: cytosol (GO:0005829);; Biological Process: carbohydrate metabolic process (GO:0005975);; Biological Process: acetyl-CoA metabolic process (GO:0006084);; Biological Process: polyamine catabolic process (GO:0006598);; Cellular Component: plant-type cell wall (GO:00…	--	Beta-galactosidase 3 (Precursor) OS=Arabidopsis thaliana (Mouse-ear cress) PE=1 SV=1	Beta-galactosidase GN=Solyc01g110000.2 OS=Solanum lycopersicum (Tomato) PE=3 SV=1	beta-galactosidase, putative [Ricinus communis]	PREDICTED: Vitis vinifera beta-galactosidase 3-like (LOC100257138), mRNA
comp95994_c0	8.36e-05	1.95906	up	--	--	Cellular Component: mitochondrion (GO:0005739);; Cellular Component: cytosol (GO:0005829);; Biological Process: protein targeting to membrane (GO:0006612);; Molecular Function: zinc ion binding (GO:0008270);; Biological Process: response to wounding (GO:0009611);; Biological Process: response to bacterium (GO:0009617);; Biological Process: coumarin biosynthetic process (GO:0009805);; Biological P…	--	Probable mannitol dehydrogenase GN=ELI3 OS=Mesembryanthemum crystallinum (Common ice plant) PE=2 SV=1	Cinnamyl-alcohol dehydrogenase (Fragment) OS=Cerastium arcticum PE=2 SV=1	cinnamyl-alcohol dehydrogenase [Cerastium arcticum]	PREDICTED: Vitis vinifera probable mannitol dehydrogenase-like (LOC100854583), mRNA
comp82293_c0	8.51e-05	1.03084	up	[E]	Amino acid transport and metabolism	Molecular Function: cysteine synthase activity (GO:0004124);; Molecular Function: copper ion binding (GO:0005507);; Cellular Component: nucleus (GO:0005634);; Cellular Component: mitochondrion (GO:0005739);; Cellular Component: peroxisome (GO:0005777);; Cellular Component: plasma membrane (GO:0005886);; Biological Process: glycolysis (GO:0006096);; Biological Process: cysteine biosynthetic proces…	K13034|0.0|vvi:100255091|hypothetical protein LOC100255091	Bifunctional L-3-cyanoalanine synthase/cysteine synthase 1, mitochondrial (Precursor) GN=PCAS-1 OS=Solanum tuberosum (Potato) PE=1 SV=1	Cysteine synthase GN=VITISV_028023 OS=Vitis vinifera (Grape) PE=2 SV=1	hypothetical protein VITISV_028023 [Vitis vinifera]	PREDICTED: Vitis vinifera cysteine synthase, chloroplastic/chromoplastic-like, transcript variant 1 (LOC100255091), mRNA
comp92009_c0	8.65e-05	1.22967	up	--	--	--	--	--	--	--	Camellia sinensis DNA, SSR marker, MSG0282
comp94070_c1	9e-05	1.02596	up	[L]	Replication, recombination and repair	Molecular Function: RNA binding (GO:0003723);; Molecular Function: RNA-directed DNA polymerase activity (GO:0003964);; Molecular Function: RNA-directed RNA polymerase activity (GO:0003968);; Cellular Component: nucleus (GO:0005634);; Cellular Component: mitochondrion (GO:0005739);; Biological Process: RNA-dependent DNA replication (GO:0006278);; Biological Process: DNA integration (GO:0015074);; …	--	RNA-directed DNA polymerase homolog OS=Oenothera berteriana (Bertero&apos;s evening primrose) PE=4 SV=1	Putative uncharacterized protein GN=VITISV_040632 OS=Vitis vinifera (Grape) PE=4 SV=1	hypothetical protein VITISV_040632 [Vitis vinifera]	Vitis vinifera contig VV78X160166.3, whole genome shotgun sequence
comp88497_c2	9.04e-05	1.05146	up	--	--	Cellular Component: 1,3-beta-D-glucan synthase complex (GO:0000148);; Biological Process: microtubule cytoskeleton organization (GO:0000226);; Biological Process: cytokinesis by cell plate formation (GO:0000911);; Molecular Function: 1,3-beta-D-glucan synthase activity (GO:0003843);; Cellular Component: Golgi apparatus (GO:0005794);; Biological Process: (1->3)-beta-D-glucan biosynthetic process (…	K11000|0.0|pop:POPTR_814785|hypothetical protein	Callose synthase 3 GN=T24H18.170 OS=Arabidopsis thaliana (Mouse-ear cress) PE=2 SV=3	Putative uncharacterized protein GN=VIT_06s0004g01270 OS=Vitis vinifera (Grape) PE=4 SV=1	predicted protein [Populus trichocarpa]	PREDICTED: Vitis vinifera callose synthase 3-like (LOC100265625), mRNA
comp92885_c0	9.28e-05	1.10059	up	--	--	--	--	--	--	--	Camellia sinensis DNA, microsatellite: MSG0402 >gi|393715529|dbj|AB624053.1| Camellia sinensis DNA, SSR marker, MSG0402
comp84366_c0	9.36e-05	1.45768	up	--	--	--	--	Probable pectinesterase 15 (Precursor) GN=F13K3.11 OS=Arabidopsis thaliana (Mouse-ear cress) PE=2 SV=1	Predicted protein (Fragment) GN=ARALYDRAFT_684570 OS=Arabidopsis lyrata subsp. lyrata (Lyre-leaved rock-cress) PE=4 SV=1	predicted protein [Arabidopsis lyrata subsp. lyrata]	Leptosphaeria maculans JN3 SuperContig_5_v2 >gi|312212207|emb|FP929094.1| Leptosphaeria maculans JN3 lm_SuperContig_5_v2 genomic supercontig, whole genome, isolate v23.1.3
comp90190_c0	9.49e-05	1.59271	up	--	--	Molecular Function: hydrolase activity, hydrolyzing O-glycosyl compounds (GO:0004553);; Biological Process: carbohydrate metabolic process (GO:0005975);; Molecular Function: protein binding, bridging (GO:0030674);; Molecular Function: actin filament binding (GO:0051015);;	--	--	Putative uncharacterized protein GN=RCOM_1034120 OS=Ricinus communis (Castor bean) PE=4 SV=1	Cellulase containing protein, expressed [Theobroma cacao]	PREDICTED: Fragaria vesca subsp. vesca glucan 1,3-beta-glucosidase A-like (LOC101309053), mRNA
comp94259_c0	9.63e-05	1.14935	up	[M]	Cell wall/membrane/envelope biogenesis	Biological Process: polysaccharide biosynthetic process (GO:0000271);; Cellular Component: endoplasmic reticulum (GO:0005783);; Cellular Component: Golgi apparatus (GO:0005794);; Cellular Component: plasma membrane (GO:0005886);; Biological Process: purine nucleobase transport (GO:0006863);; Cellular Component: integral to membrane (GO:0016021);; Molecular Function: cellulose synthase activity (G…	--	Cellulose synthase-like protein G3 OS=Arabidopsis thaliana (Mouse-ear cress) PE=2 SV=2	Cellulose synthase-like protein CslG OS=Nicotiana tabacum (Common tobacco) PE=2 SV=1	Cellulose synthase like G3, putative [Theobroma cacao]	TSA: Jatropha curcas CL4400.Contig1_JC-CK_1A transcribed RNA sequence
comp89976_c0	0.000100357	1.36556	up	--	--	--	--	--	--	--	Camellia sinensis var. assamica microsatellite DNA locus Csin44
comp68861_c1	0.00010087	1.41051	up	--	--	--	--	--	--	--	Populus trichocarpa clone POP082-K09, complete sequence
comp92875_c0	0.0001009	1.05986	up	--	--	Molecular Function: protein binding (GO:0005515);; Biological Process: response to auxin stimulus (GO:0009733);; Molecular Function: sequence-specific DNA binding (GO:0043565);; Biological Process: positive regulation of transcription, DNA-dependent (GO:0045893);; Molecular Function: metal ion binding (GO:0046872);;	--	Pathogenesis-related homeodomain protein GN=F27B13.180 OS=Arabidopsis thaliana (Mouse-ear cress) PE=2 SV=1	Putative uncharacterized protein GN=VIT_11s0103g00650 OS=Vitis vinifera (Grape) PE=2 SV=1	PREDICTED: pathogenesis-related homeodomain protein [Vitis vinifera]	PREDICTED: Vitis vinifera pathogenesis-related homeodomain protein-like (LOC100262260), mRNA
comp83065_c0	0.00010313	2.01369	up	--	--	--	--	--	--	--	Oryza sativa Japonica Group genomic DNA, chromosome 2, BAC clone:OSJNBb0056C19
comp64536_c1	0.00010313	2.01369	up	--	--	Molecular Function: translation initiation factor activity (GO:0003743);; Molecular Function: endoribonuclease activity (GO:0004521);; Molecular Function: protein binding (GO:0005515);; Cellular Component: nucleolus organizer region (GO:0005731);; Cellular Component: cytosol (GO:0005829);; Biological Process: chromatin silencing (GO:0006342);; Biological Process: translational initiation (GO:0006…	--	Protein argonaute 7 GN=OSJNBa0034E08.23 OS=Oryza sativa subsp. japonica (Rice) PE=2 SV=2	Argonaute protein group (Fragment) GN=AGO901 OS=Populus trichocarpa (Western balsam poplar) PE=4 SV=1	Argonaute family protein [Theobroma cacao]	PREDICTED: Vitis vinifera protein argonaute 7-like (LOC100242077), mRNA
comp57158_c0	0.000106232	1.2201	up	--	--	Cellular Component: extracellular region (GO:0005576);; Cellular Component: chloroplast (GO:0009507);;	--	--	Predicted protein GN=POPTRDRAFT_660821 OS=Populus trichocarpa (Western balsam poplar) PE=2 SV=1	PREDICTED: uncharacterized protein LOC101293866 [Fragaria vesca subsp. vesca]	PREDICTED: Fragaria vesca subsp. vesca uncharacterized LOC101293866 (LOC101293866), mRNA
comp93482_c0	0.000106344	1.02681	up	--	--	Cellular Component: cytosol (GO:0005829);; Biological Process: iron ion transport (GO:0006826);; Biological Process: response to water deprivation (GO:0009414);; Biological Process: response to wounding (GO:0009611);; Biological Process: abscisic acid mediated signaling pathway (GO:0009738);; Biological Process: ethylene mediated signaling pathway (GO:0009873);; Biological Process: cellular respo…	--	Putative UDP-glucose flavonoid 3-O-glucosyltransferase 3 GN=GT3 OS=Fragaria ananassa (Strawberry) PE=2 SV=1	Uncharacterized protein GN=PRUPE_ppa025943mg OS=Prunus persica (Peach) PE=4 SV=1	PREDICTED: putative UDP-glucose flavonoid 3-O-glucosyltransferase 3-like [Fragaria vesca subsp. vesca]	PREDICTED: Fragaria vesca subsp. vesca putative UDP-glucose flavonoid 3-O-glucosyltransferase 3-like (LOC101309367), mRNA
comp68396_c0	0.000106439	1.35718	up	--	--	Molecular Function: binding (GO:0005488);; Cellular Component: endosome (GO:0005768);; Cellular Component: Golgi apparatus (GO:0005794);; Cellular Component: trans-Golgi network (GO:0005802);; Cellular Component: plasma membrane (GO:0005886);; Biological Process: oligopeptide transport (GO:0006857);; Molecular Function: transferase activity (GO:0016740);;	--	PAN domain-containing protein At5g03700 (Precursor) GN=At5g03700 OS=Arabidopsis thaliana (Mouse-ear cress) PE=1 SV=1	Uncharacterized protein GN=PGSC0003DMG400042886 OS=Solanum tuberosum (Potato) PE=4 SV=1	PREDICTED: PAN domain-containing protein At5g03700-like [Solanum lycopersicum]	PREDICTED: Solanum lycopersicum PAN domain-containing protein At5g03700-like (LOC101263453), mRNA
comp86180_c0	0.000106818	1.0877	up	[J]	Translation, ribosomal structure and biogenesis	Biological Process: respiratory burst involved in defense response (GO:0002679);; Cellular Component: cytoplasm (GO:0005737);; Molecular Function: N-acetyltransferase activity (GO:0008080);; Biological Process: ethylene biosynthetic process (GO:0009693);; Biological Process: abscisic acid mediated signaling pathway (GO:0009738);; Biological Process: ethylene mediated signaling pathway (GO:0009873…	--	--	Putative uncharacterized protein GN=VIT_05s0020g03710 OS=Vitis vinifera (Grape) PE=2 SV=1	PREDICTED: uncharacterized N-acetyltransferase p20 [Vitis vinifera]	PREDICTED: Fragaria vesca subsp. vesca uncharacterized LOC101302933 (LOC101302933), mRNA
comp82371_c1	0.000107898	1.44454	up	--	--	Biological Process: microtubule cytoskeleton organization (GO:0000226);; Biological Process: cytokinesis by cell plate formation (GO:0000911);; Cellular Component: extracellular region (GO:0005576);; Cellular Component: endoplasmic reticulum (GO:0005783);; Biological Process: carbohydrate metabolic process (GO:0005975);; Biological Process: DNA methylation (GO:0006306);; Biological Process: methy…	--	Glucan endo-1,3-beta-glucosidase 11 (Precursor) GN=At1g32860 OS=Arabidopsis thaliana (Mouse-ear cress) PE=1 SV=1	1,3-beta-D-glucanase GH17_33 OS=Populus tremula x Populus tremuloides PE=3 SV=1	1,3-beta-D-glucanase GH17_33 [Populus tremula x Populus tremuloides]	TSA: Jatropha curcas CL4144.Contig1_JC-CK_1A transcribed RNA sequence
comp80538_c0	0.000107909	1.36105	up	[RTKL]	--	Biological Process: MAPK cascade (GO:0000165);; Molecular Function: protein serine/threonine kinase activity (GO:0004674);; Molecular Function: calcium-dependent protein kinase C activity (GO:0004698);; Molecular Function: calcium ion binding (GO:0005509);; Molecular Function: ATP binding (GO:0005524);; Cellular Component: nucleus (GO:0005634);; Cellular Component: cytosol (GO:0005829);; Cellular…	--	Phosphoenolpyruvate carboxylase kinase 1 GN=PPCK1 OS=Arabidopsis thaliana (Mouse-ear cress) PE=1 SV=1	Putative uncharacterized protein GN=VITISV_015543 OS=Vitis vinifera (Grape) PE=2 SV=1	hypothetical protein VITISV_015543 [Vitis vinifera]	Vitis vinifera contig VV78X019258.6, whole genome shotgun sequence
comp85350_c0	0.000108115	1.04906	up	--	--	Molecular Function: signal transducer activity (GO:0004871);; Cellular Component: plasma membrane (GO:0005886);; Biological Process: response to light stimulus (GO:0009416);; Biological Process: pollen tube growth (GO:0009860);; Biological Process: positive gravitropism (GO:0009958);; Biological Process: xylem and phloem pattern formation (GO:0010051);; Biological Process: meristem development (G…	--	BTB/POZ domain-containing protein At5g67385 GN=At5g67385 OS=Arabidopsis thaliana (Mouse-ear cress) PE=2 SV=2	Putative uncharacterized protein GN=VIT_07s0129g00380 OS=Vitis vinifera (Grape) PE=4 SV=1	Phototropic-responsive NPH3 family protein [Theobroma cacao]	PREDICTED: Vitis vinifera BTB/POZ domain-containing protein At5g67385-like, transcript variant 1 (LOC100244116), mRNA
comp90803_c1	0.000110731	1.31878	up	[RTKL]	--	Biological Process: activation of MAPKK activity (GO:0000186);; Biological Process: polysaccharide biosynthetic process (GO:0000271);; Biological Process: polysaccharide catabolic process (GO:0000272);; Biological Process: response to molecule of bacterial origin (GO:0002237);; Molecular Function: protein serine/threonine kinase activity (GO:0004674);; Molecular Function: MAP kinase kinase kinase…	--	LRR receptor-like serine/threonine-protein kinase FEI 2 (Precursor) GN=FEI2 OS=Arabidopsis thaliana (Mouse-ear cress) PE=1 SV=1	Putative uncharacterized protein GN=VIT_17s0000g05570 OS=Vitis vinifera (Grape) PE=3 SV=1	Leucine-rich repeat protein kinase family protein isoform 3, partial [Theobroma cacao]	PREDICTED: Vitis vinifera LRR receptor-like serine/threonine-protein kinase FEI 1 (LOC100253552), mRNA
comp92608_c0	0.000111145	1.18274	up	--	--	--	--	UPF0481 protein At3g47200 GN=At3g47200 OS=Arabidopsis thaliana (Mouse-ear cress) PE=1 SV=1	Uncharacterized protein GN=PRUPE_ppa018309mg OS=Prunus persica (Peach) PE=4 SV=1	hypothetical protein PRUPE_ppa018309mg [Prunus persica]	Populus trichocarpa predicted protein, mRNA
comp69226_c1	0.000116779	1.9386	up	[RTKL]	--	Molecular Function: nucleotide binding (GO:0000166);; Molecular Function: protein serine/threonine kinase activity (GO:0004674);; Molecular Function: calcium-dependent protein kinase C activity (GO:0004698);; Molecular Function: ATP binding (GO:0005524);; Cellular Component: nucleus (GO:0005634);; Cellular Component: cytosol (GO:0005829);; Cellular Component: plasma membrane (GO:0005886);; Biolog…	--	Phosphoenolpyruvate carboxylase kinase 2 GN=PPCK2 OS=Arabidopsis thaliana (Mouse-ear cress) PE=1 SV=2	Phosphoenolpyruvate carboxylase kinase 1 (Fragment) OS=Solanum tuberosum (Potato) PE=4 SV=1	phosphoenolpyruvate carboxylase kinase 1 [Solanum tuberosum]	Flaveria bidentis PEPC-PK mRNA for phosphoenolpyruvate carboxylase kinase, complete cds
comp87790_c0	0.000117627	1.74386	up	--	--	--	--	--	Putative uncharacterized protein GN=VITISV_003620 OS=Vitis vinifera (Grape) PE=4 SV=1	hypothetical protein VITISV_003620 [Vitis vinifera]	--
comp91463_c0	0.000118055	1.51899	up	[V]	Defense mechanisms	Biological Process: response to reactive oxygen species (GO:0000302);; Cellular Component: plant-type vacuole (GO:0000325);; Biological Process: cell morphogenesis (GO:0000902);; Molecular Function: protein binding (GO:0005515);; Molecular Function: ATP binding (GO:0005524);; Cellular Component: vacuolar membrane (GO:0005774);; Cellular Component: plasma membrane (GO:0005886);; Biological Process…	--	ABC transporter B family member 25 GN=OSJNBb0081K01.19 OS=Oryza sativa subsp. japonica (Rice) PE=2 SV=1	Putative uncharacterized protein GN=VIT_17s0000g05120 OS=Vitis vinifera (Grape) PE=2 SV=1	PREDICTED: ABC transporter B family member 25-like [Vitis vinifera]	PREDICTED: Vitis vinifera ABC transporter B family member 25-like (LOC100248338), mRNA
comp92968_c2	0.00013017	1.29755	up	--	--	--	--	--	Putative uncharacterized protein GN=VITISV_016055 OS=Vitis vinifera (Grape) PE=4 SV=1	hypothetical protein VITISV_016055 [Vitis vinifera]	--
comp93442_c1	0.000133066	1.8463	up	--	--	--	--	--	--	--	Cullen cinereum voucher Henry 264 (TEX) trnS-trnG intergenic spacer, complete sequence; chloroplast
comp93580_c0	0.000138692	1.3233	up	[L]	Replication, recombination and repair	Molecular Function: nucleic acid binding (GO:0003676);; Molecular Function: catalytic activity (GO:0003824);; Biological Process: DNA metabolic process (GO:0006259);;	--	Uncharacterized mitochondrial protein AtMg00860 GN=AtMg00860 OS=Arabidopsis thaliana (Mouse-ear cress) PE=4 SV=1	Putative uncharacterized protein GN=VITISV_008801 OS=Vitis vinifera (Grape) PE=4 SV=1	PREDICTED: uncharacterized protein LOC100854777 [Vitis vinifera]	--
comp92644_c0	0.000140169	1.08042	up	--	--	--	--	--	Uncharacterized protein (Fragment) GN=ZEAMMB73_428483 OS=Zea mays (Maize) PE=4 SV=1	hypothetical protein ZEAMMB73_428483, partial [Zea mays]	--
comp87091_c1	0.0001406	1.14932	up	--	--	Biological Process: maltose biosynthetic process (GO:0000024);; Biological Process: polysaccharide biosynthetic process (GO:0000271);; Molecular Function: protein kinase activity (GO:0004672);; Molecular Function: protein binding (GO:0005515);; Molecular Function: ATP binding (GO:0005524);; Cellular Component: nucleus (GO:0005634);; Cellular Component: cytosol (GO:0005829);; Cellular Component: p…	--	Leucine-rich repeat receptor-like protein kinase TDR (Precursor) GN=TDR OS=Arabidopsis thaliana (Mouse-ear cress) PE=1 SV=1	Putative uncharacterized protein GN=VIT_16s0013g01990 OS=Vitis vinifera (Grape) PE=4 SV=1	PREDICTED: leucine-rich repeat receptor-like protein kinase TDR-like [Vitis vinifera]	PREDICTED: Glycine max leucine-rich repeat receptor-like protein kinase TDR-like (LOC100813189), mRNA
comp94342_c0	0.000143207	1.03122	up	--	--	--	--	--	Uncharacterized protein GN=PRUPE_ppa015836mg OS=Prunus persica (Peach) PE=4 SV=1	hypothetical protein PRUPE_ppa015836mg [Prunus persica]	--
comp93793_c0	0.000153903	1.55529	up	--	--	Molecular Function: protein kinase activity (GO:0004672);; Molecular Function: binding (GO:0005488);; Biological Process: protein phosphorylation (GO:0006468);; Biological Process: defense response (GO:0006952);; Biological Process: pollen-pistil interaction (GO:0009875);; Biological Process: cellular process (GO:0009987);; Cellular Component: membrane (GO:0016020);; Molecular Function: kinase ac…	--	G-type lectin S-receptor-like serine/threonine-protein kinase At2g19130 (Precursor) GN=At2g19130 OS=Arabidopsis thaliana (Mouse-ear cress) PE=2 SV=1	Predicted protein GN=POPTRDRAFT_581954 OS=Populus trichocarpa (Western balsam poplar) PE=4 SV=1	predicted protein [Populus trichocarpa]	PREDICTED: Vitis vinifera G-type lectin S-receptor-like serine/threonine-protein kinase At2g19130-like (LOC100267794), mRNA
comp56847_c0	0.000156379	1.62929	up	--	--	Biological Process: MAPK cascade (GO:0000165);; Biological Process: response to molecule of bacterial origin (GO:0002237);; Biological Process: respiratory burst involved in defense response (GO:0002679);; Molecular Function: DNA binding (GO:0003677);; Molecular Function: sequence-specific DNA binding transcription factor activity (GO:0003700);; Molecular Function: calmodulin binding (GO:0005516)…	--	Probable WRKY transcription factor 40 GN=WRKY40 OS=Arabidopsis thaliana (Mouse-ear cress) PE=1 SV=1	WRKY transcription factor 3 OS=Vitis vinifera (Grape) PE=2 SV=1	WRKY transcription factor, putative [Theobroma cacao]	Artemisia annua WRKY3 transcription factor mRNA, complete cds
comp86308_c1	0.000159432	1.06883	up	[E]	Amino acid transport and metabolism	Molecular Function: serine-type carboxypeptidase activity (GO:0004185);; Cellular Component: extracellular region (GO:0005576);; Cellular Component: vacuole (GO:0005773);; Cellular Component: peroxisome (GO:0005777);; Cellular Component: endoplasmic reticulum membrane (GO:0005789);; Biological Process: proteolysis (GO:0006508);; Cellular Component: cytoplasmic membrane-bounded vesicle (GO:0016023…	K13289|0.0|rcu:RCOM_0721950|Serine carboxypeptidase, putative (EC:3.4.16.5)	Serine carboxypeptidase-like 48 (Precursor) GN=SCPL48 OS=Arabidopsis thaliana (Mouse-ear cress) PE=2 SV=2	Uncharacterized protein GN=PGSC0003DMG400013995 OS=Solanum tuberosum (Potato) PE=4 SV=1	PREDICTED: serine carboxypeptidase-like 48-like [Solanum lycopersicum]	PREDICTED: Solanum lycopersicum serine carboxypeptidase-like 48-like (LOC101266830), mRNA
comp80042_c0	0.000160016	1.20035	up	[Q]	Secondary metabolites biosynthesis, transport and catabolism	Biological Process: transition metal ion transport (GO:0000041);; Molecular Function: copper ion binding (GO:0005507);; Cellular Component: mitochondrion (GO:0005739);; Biological Process: response to water deprivation (GO:0009414);; Biological Process: lignin biosynthetic process (GO:0009809);; Biological Process: plant-type cell wall biogenesis (GO:0009832);; Biological Process: glucuronoxylan …	--	Laccase-4 (Precursor) OS=Oryza sativa subsp. japonica (Rice) PE=2 SV=1	Uncharacterized protein GN=Solyc06g076330.2 OS=Solanum lycopersicum (Tomato) PE=4 SV=1	Laccase 2 [Theobroma cacao]	Populus trichocarpa predicted protein, mRNA
comp91459_c0	0.000162631	1.25601	up	--	--	--	--	--	Putative uncharacterized protein GN=VITISV_003620 OS=Vitis vinifera (Grape) PE=4 SV=1	hypothetical protein VITISV_003620 [Vitis vinifera]	--
comp84747_c1	0.000162924	1.91784	up	--	--	Biological Process: polysaccharide biosynthetic process (GO:0000271);; Cellular Component: nucleus (GO:0005634);; Cellular Component: plasma membrane (GO:0005886);; Cellular Component: cell cortex (GO:0005938);; Biological Process: water transport (GO:0006833);; Biological Process: Golgi to vacuole transport (GO:0006896);; Biological Process: pattern specification process (GO:0007389);; Biologica…	--	Protein WALLS ARE THIN 1 GN=WAT1 OS=Arabidopsis thaliana (Mouse-ear cress) PE=1 SV=1	Putative uncharacterized protein GN=VIT_18s0001g13360 OS=Vitis vinifera (Grape) PE=4 SV=1	Walls Are Thin 1 [Theobroma cacao]	PREDICTED: Glycine max auxin-induced protein 5NG4-like (LOC100806765), mRNA
comp94129_c0	0.000163723	1.31526	up	--	--	Molecular Function: nucleic acid binding (GO:0003676);; Biological Process: DNA metabolic process (GO:0006259);;	--	--	Putative uncharacterized protein GN=VITISV_011054 OS=Vitis vinifera (Grape) PE=4 SV=1	Retrotransposon, unclassified-like protein [Theobroma cacao]	--
comp85405_c0	0.000170275	1.12605	up	--	--	Molecular Function: ubiquitin-protein ligase activity (GO:0004842);; Cellular Component: nucleus (GO:0005634);; Cellular Component: endoplasmic reticulum (GO:0005783);; Biological Process: ubiquitin-dependent protein catabolic process (GO:0006511);; Biological Process: phosphate ion transport (GO:0006817);; Molecular Function: zinc ion binding (GO:0008270);; Biological Process: plant-type hyperse…	--	Probable E3 ubiquitin-protein ligase BAH1-like 1 GN=OsI_27296 OS=Oryza sativa subsp. indica (Rice) PE=2 SV=1	Putative uncharacterized protein GN=VIT_07s0005g00280 OS=Vitis vinifera (Grape) PE=4 SV=1	PREDICTED: E3 ubiquitin-protein ligase BAH1 [Vitis vinifera]	TSA: Prunus avium Pa_04311 transcribed RNA sequence
comp79698_c0	0.00017401	1.03257	up	--	--	Biological Process: regionalization (GO:0003002);; Molecular Function: protein kinase activity (GO:0004672);; Molecular Function: binding (GO:0005488);; Biological Process: cellular aromatic compound metabolic process (GO:0006725);; Biological Process: defense response (GO:0006952);; Biological Process: signal transduction (GO:0007165);; Biological Process: response to bacterium (GO:0009617);; Bi…	--	DNA-damage-repair/toleration protein DRT100 (Precursor) OS=Arabidopsis thaliana (Mouse-ear cress) PE=2 SV=2	Uncharacterized protein GN=PGSC0003DMG400006880 OS=Solanum tuberosum (Potato) PE=4 SV=1	predicted protein [Populus trichocarpa]	Camellia sinensis DNA, SSR marker, MSE0220
comp92929_c4	0.000175114	1.02303	up	--	--	Cellular Component: cell wall (GO:0005618);; Cellular Component: endosome (GO:0005768);; Cellular Component: Golgi apparatus (GO:0005794);; Cellular Component: trans-Golgi network (GO:0005802);; Cellular Component: plasma membrane (GO:0005886);; Molecular Function: zinc ion binding (GO:0008270);; Biological Process: response to water deprivation (GO:0009414);; Cellular Component: chloroplast (GO:…	K10999|1e-177|vvi:100261696|hypothetical protein LOC100261696	Cellulose synthase A catalytic subunit 8 [UDP-forming] GN=F28A21.190 OS=Arabidopsis thaliana (Mouse-ear cress) PE=1 SV=1	Putative uncharacterized protein GN=VIT_10s0003g01560 OS=Vitis vinifera (Grape) PE=4 SV=1	unnamed protein product [Vitis vinifera]	PREDICTED: Vitis vinifera cellulose synthase A catalytic subunit 8 [UDP-forming]-like (LOC100261696), mRNA
comp55007_c0	0.000182076	3.08607	up	--	--	Molecular Function: binding (GO:0005488);;	--	Dof zinc finger protein DOF3.4 GN=F11C1_250 OS=Arabidopsis thaliana (Mouse-ear cress) PE=1 SV=2	Putative uncharacterized protein GN=VIT_07s0255g00020 OS=Vitis vinifera (Grape) PE=4 SV=1	PREDICTED: dof zinc finger protein DOF3.4-like [Vitis vinifera]	PREDICTED: Vitis vinifera dof zinc finger protein DOF3.4-like (LOC100855283), mRNA
comp86039_c0	0.000190575	1.00031	up	[P]	Inorganic ion transport and metabolism	Cellular Component: mitochondrion (GO:0005739);; Cellular Component: cytosol (GO:0005829);; Biological Process: DNA metabolic process (GO:0006259);; Cellular Component: chloroplast stroma (GO:0009570);; Biological Process: response to abiotic stimulus (GO:0009628);; Biological Process: response to nitrate (GO:0010167);; Biological Process: nitrate transport (GO:0015706);; Cellular Component: memb…	K00366|0.0|vvi:100253671|hypothetical protein LOC100253671	Ferredoxin--nitrite reductase, chloroplastic (Precursor) GN=NIR1 OS=Betula pendula (European white birch) PE=2 SV=1	Nitrite reductase GN=nii2 OS=Nicotiana tabacum (Common tobacco) PE=2 SV=1	nitrite reductase [Nicotiana tabacum]	B.pendula mRNA for nitrite reductase
comp93895_c2	0.000192929	1.06946	up	--	--	--	--	--	Putative uncharacterized protein OS=Zea mays (Maize) PE=4 SV=1	hypothetical protein [Zea mays]	--
comp84008_c0	0.000194494	2.01068	up	[R]	General function prediction only	Biological Process: transition metal ion transport (GO:0000041);; Cellular Component: cytosol (GO:0005829);; Biological Process: toxin catabolic process (GO:0009407);; Biological Process: response to water deprivation (GO:0009414);; Cellular Component: plasmodesma (GO:0009506);; Biological Process: response to wounding (GO:0009611);; Biological Process: phenylpropanoid biosynthetic process (GO:00…	--	1-aminocyclopropane-1-carboxylate oxidase homolog 1 GN=At1g06620 OS=Arabidopsis thaliana (Mouse-ear cress) PE=2 SV=1	Putative uncharacterized protein GN=VITISV_000872 OS=Vitis vinifera (Grape) PE=3 SV=1	hypothetical protein VITISV_000872 [Vitis vinifera]	Vitis vinifera clone SS0ABG78YN24
comp77371_c0	0.000194893	1.0289	up	[Z]	Cytoskeleton	Biological Process: cell morphogenesis involved in differentiation (GO:0000904);; Biological Process: cytokinesis by cell plate formation (GO:0000911);; Molecular Function: microtubule motor activity (GO:0003777);; Molecular Function: ATP binding (GO:0005524);; Cellular Component: microtubule (GO:0005874);; Cellular Component: microtubule associated complex (GO:0005875);; Biological Process: DNA …	--	Kinesin-like protein NACK2 GN=F7K15.60 OS=Arabidopsis thaliana (Mouse-ear cress) PE=1 SV=1	Putative uncharacterized protein GN=VIT_18s0001g02380 OS=Vitis vinifera (Grape) PE=3 SV=1	unnamed protein product [Vitis vinifera]	PREDICTED: Vitis vinifera uncharacterized LOC100248995 (LOC100248995), mRNA
comp89484_c0	0.000196889	2.60035	up	--	--	Biological Process: response to light stimulus (GO:0009416);;	--	Protein PHYTOCHROME KINASE SUBSTRATE 1 GN=PKS1 OS=Arabidopsis thaliana (Mouse-ear cress) PE=1 SV=2	Putative uncharacterized protein GN=VIT_01s0026g02330 OS=Vitis vinifera (Grape) PE=4 SV=1	Phytochrome kinase substrate 1, putative [Theobroma cacao]	TSA: Prunus avium Pa_25983 transcribed RNA sequence
comp94787_c0	0.000199425	1.71296	up	--	--	--	--	--	Uncharacterized protein OS=Glycine max (Soybean) PE=4 SV=1	PREDICTED: uncharacterized protein LOC100527473 [Glycine max]	--
comp93793_c4	0.000222998	1.18166	up	[RTKL]	--	Molecular Function: protein serine/threonine kinase activity (GO:0004674);; Molecular Function: ATP binding (GO:0005524);; Biological Process: protein phosphorylation (GO:0006468);; Biological Process: recognition of pollen (GO:0048544);;	--	G-type lectin S-receptor-like serine/threonine-protein kinase At4g03230 (Precursor) GN=At4g03230 OS=Arabidopsis thaliana (Mouse-ear cress) PE=3 SV=3	Predicted protein GN=POPTRDRAFT_747510 OS=Populus trichocarpa (Western balsam poplar) PE=4 SV=1	predicted protein [Populus trichocarpa]	Populus trichocarpa predicted protein, mRNA
comp81477_c0	0.000226343	1.00084	up	--	--	--	--	Protein E6 GN=E6 OS=Gossypium hirsutum (Upland cotton) PE=2 SV=1	Putative uncharacterized protein GN=VIT_10s0003g00220 OS=Vitis vinifera (Grape) PE=4 SV=1	PREDICTED: protein E6 [Vitis vinifera]	TSA: Salicornia europaea Unigene15540_Se200S transcribed RNA sequence
comp78199_c0	0.000229382	2.31657	up	--	--	Molecular Function: galactose oxidase activity (GO:0045480);; Biological Process: oxidation-reduction process (GO:0055114);;	--	--	Uncharacterized protein GN=Solyc12g089250.1 OS=Solanum lycopersicum (Tomato) PE=4 SV=1	PREDICTED: galactose oxidase-like [Solanum lycopersicum]	PREDICTED: Glycine max galactose oxidase-like (LOC100791340), mRNA
comp92818_c2	0.000232689	1.39212	up	[L]	Replication, recombination and repair	Molecular Function: RNA binding (GO:0003723);; Molecular Function: RNA-directed DNA polymerase activity (GO:0003964);; Biological Process: RNA-dependent DNA replication (GO:0006278);; Molecular Function: zinc ion binding (GO:0008270);; Biological Process: DNA integration (GO:0015074);; Molecular Function: transferase activity (GO:0016740);;	--	RNA-directed DNA polymerase homolog OS=Oenothera berteriana (Bertero&apos;s evening primrose) PE=4 SV=1	Retrotransposon gag protein GN=19.t00014 OS=Asparagus officinalis (Garden asparagus) PE=4 SV=1	Retrotransposon gag protein [Asparagus officinalis]	Phoenix dactylifera cultivar Deglet Noor clone fosmid R1 genomic sequence
comp93630_c0	0.000236591	1.08708	up	[G]	Carbohydrate transport and metabolism	Molecular Function: chitinase activity (GO:0004568);; Biological Process: carbohydrate metabolic process (GO:0005975);; Biological Process: chitin catabolic process (GO:0006032);;	K01183|0.0|vvi:100248333|hypothetical protein LOC100248333	--	Putative uncharacterized protein GN=VIT_11s0149g00280 OS=Vitis vinifera (Grape) PE=3 SV=1	unnamed protein product [Vitis vinifera]	PREDICTED: Vitis vinifera acidic mammalian chitinase-like (LOC100248333), mRNA
comp54284_c1	0.000237162	1.39748	up	[R]	General function prediction only	Biological Process: cytokinesis (GO:0000910);; Molecular Function: GTP binding (GO:0005525);; Cellular Component: nucleus (GO:0005634);; Cellular Component: endosome (GO:0005768);; Cellular Component: vacuolar membrane (GO:0005774);; Cellular Component: Golgi apparatus (GO:0005794);; Cellular Component: cytosol (GO:0005829);; Cellular Component: plasma membrane (GO:0005886);; Biological Process: …	--	Ras-related protein RABA3 GN=RABA3 OS=Arabidopsis thaliana (Mouse-ear cress) PE=2 SV=1	Putative uncharacterized protein GN=RCOM_0143940 OS=Ricinus communis (Castor bean) PE=3 SV=1	protein with unknown function [Ricinus communis]	PREDICTED: Vitis vinifera ras-related protein RABA3-like (LOC100260897), mRNA
comp55559_c0	0.000256594	3.72243	up	[V]	Defense mechanisms	Cellular Component: plasma membrane (GO:0005886);; Biological Process: drug transmembrane transport (GO:0006855);; Biological Process: fatty acid catabolic process (GO:0009062);; Biological Process: response to hormone stimulus (GO:0009725);; Biological Process: cellular process (GO:0009987);; Molecular Function: drug transmembrane transporter activity (GO:0015238);; Molecular Function: antiporte…	--	Protein TRANSPARENT TESTA 12 GN=F17J16_80 OS=Arabidopsis thaliana (Mouse-ear cress) PE=2 SV=1	Putative uncharacterized protein GN=VIT_18s0086g00180 OS=Vitis vinifera (Grape) PE=4 SV=1	unnamed protein product [Vitis vinifera]	PREDICTED: Glycine max MATE efflux family protein 9-like (LOC100800364), mRNA
comp79515_c0	0.000260441	1.02622	up	[CHR]	--	Biological Process: very long-chain fatty acid metabolic process (GO:0000038);; Biological Process: cell morphogenesis (GO:0000902);; Cellular Component: nucleus (GO:0005634);; Cellular Component: mitochondrion (GO:0005739);; Cellular Component: endoplasmic reticulum (GO:0005783);; Biological Process: organelle organization (GO:0006996);; Biological Process: lipid biosynthetic process (GO:0008610…	K00122|0.0|vvi:100261093|hypothetical protein LOC100261093	Formate dehydrogenase, mitochondrial (Precursor) GN=FDH1 OS=Solanum tuberosum (Potato) PE=1 SV=2	Putative uncharacterized protein GN=VIT_14s0066g01320 OS=Vitis vinifera (Grape) PE=2 SV=1	PREDICTED: formate dehydrogenase, mitochondrial [Vitis vinifera]	Vitis vinifera clone SS0AFA21YO15
comp68346_c0	0.000278163	2.853	up	--	--	Molecular Function: DNA binding (GO:0003677);; Molecular Function: chromatin binding (GO:0003682);; Molecular Function: sequence-specific DNA binding transcription factor activity (GO:0003700);; Cellular Component: nucleus (GO:0005634);; Biological Process: regulation of transcription, DNA-dependent (GO:0006355);; Cellular Component: chloroplast (GO:0009507);; Biological Process: gravitropism (GO…	--	Protein RADIALIS-like 3 GN=RL3 OS=Arabidopsis thaliana (Mouse-ear cress) PE=2 SV=1	Uncharacterized protein OS=Glycine max (Soybean) PE=4 SV=2	PREDICTED: protein RADIALIS-like 6-like [Cucumis sativus]	PREDICTED: Solanum lycopersicum protein RADIALIS-like 6-like (LOC101247471), mRNA
comp55386_c0	0.000298385	2.3746	up	[C]	Energy production and conversion	Cellular Component: extracellular region (GO:0005576);; Cellular Component: extracellular space (GO:0005615);; Cellular Component: vacuole (GO:0005773);; Molecular Function: primary amine oxidase activity (GO:0008131);; Molecular Function: UDP-N-acetylmuramate dehydrogenase activity (GO:0008762);; Cellular Component: plastid (GO:0009536);; Biological Process: jasmonic acid metabolic process (GO:0…	K00279|0.0|pop:POPTR_754101|cytokinin oxidase (EC:1.5.99.12)	Cytokinin dehydrogenase 5 (Precursor) GN=F1B16.2 OS=Arabidopsis thaliana (Mouse-ear cress) PE=2 SV=1	Cytokinin oxidase GN=POPTRDRAFT_754101 OS=Populus trichocarpa (Western balsam poplar) PE=4 SV=1	cytokinin oxidase [Populus trichocarpa]	PREDICTED: Vitis vinifera cytokinin dehydrogenase 5-like (LOC100267760), mRNA
comp90345_c0	0.000304028	1.04965	up	[MG]	--	Molecular Function: RNA binding (GO:0003723);; Molecular Function: 3-beta-hydroxy-delta5-steroid dehydrogenase activity (GO:0003854);; Molecular Function: protein binding (GO:0005515);; Cellular Component: nucleus (GO:0005634);; Biological Process: RNA processing (GO:0006396);; Biological Process: steroid biosynthetic process (GO:0006694);; Biological Process: response to osmotic stress (GO:00069…	--	Cinnamoyl-CoA reductase 1 GN=T24D18.5 OS=Arabidopsis thaliana (Mouse-ear cress) PE=1 SV=1	Uncharacterized protein GN=PRUPE_ppa008797mg OS=Prunus persica (Peach) PE=4 SV=1	NAD(P)-binding Rossmann-fold superfamily protein [Theobroma cacao]	PREDICTED: Vitis vinifera bifunctional dihydroflavonol 4-reductase/flavanone 4-reductase-like (LOC100251994), mRNA
comp84807_c0	0.00030592	1.4963	up	[GER]	--	Molecular Function: protein binding (GO:0005515);; Cellular Component: cytoplasm (GO:0005737);; Cellular Component: plasma membrane (GO:0005886);; Biological Process: amino acid export (GO:0032973);; Molecular Function: L-amino acid efflux transmembrane transporter activity (GO:0034639);; Biological Process: amino acid import (GO:0043090);; Biological Process: positive regulation of transcription…	--	WAT1-related protein At1g25270 GN=At1g25270 OS=Arabidopsis thaliana (Mouse-ear cress) PE=2 SV=1	Uncharacterized protein GN=PRUPE_ppa023190mg OS=Prunus persica (Peach) PE=4 SV=1	Mtn21-like protein [Theobroma cacao]	--
comp94302_c0	0.000306638	1.03274	up	--	--	--	--	--	Uncharacterized protein OS=Musa acuminata subsp. malaccensis (Wild banana) PE=4 SV=1	OSJNBa0061A09.13 [Oryza sativa Japonica Group]	--
comp84339_c0	0.000319685	1.07546	up	--	--	--	--	--	Predicted protein GN=POPTRDRAFT_754653 OS=Populus trichocarpa (Western balsam poplar) PE=4 SV=1	predicted protein [Populus trichocarpa]	PREDICTED: Vitis vinifera uncharacterized LOC100245399 (LOC100245399), mRNA
comp91362_c1	0.000320654	1.41602	up	--	--	Molecular Function: binding (GO:0005488);;	--	Proline-rich receptor-like protein kinase PERK8 GN=PERK8 OS=Arabidopsis thaliana (Mouse-ear cress) PE=1 SV=1	Putative uncharacterized protein GN=VITISV_027358 OS=Vitis vinifera (Grape) PE=4 SV=1	hypothetical protein VITISV_027358 [Vitis vinifera]	--
comp85490_c0	0.000353108	1.33073	up	--	--	Molecular Function: protein binding (GO:0005515);; Biological Process: cellular amino acid metabolic process (GO:0006520);; Biological Process: sulfur compound metabolic process (GO:0006790);; Biological Process: response to external stimulus (GO:0009605);; Biological Process: flower development (GO:0009908);; Biological Process: red or far-red light signaling pathway (GO:0010017);; Biological Pr…	--	Transcription factor PIF3 GN=F14J9.19 OS=Arabidopsis thaliana (Mouse-ear cress) PE=1 SV=1	Putative uncharacterized protein GN=VIT_14s0060g00260 OS=Vitis vinifera (Grape) PE=4 SV=1	PREDICTED: transcription factor PIF3-like [Vitis vinifera]	Ricinus communis conserved hypothetical protein, mRNA
comp80762_c0	0.0003609	1.29641	up	--	--	--	--	--	Uncharacterized protein GN=PGSC0003DMG400001181 OS=Solanum tuberosum (Potato) PE=4 SV=1	hypothetical protein PRUPE_ppa006923mg [Prunus persica]	PREDICTED: Solanum lycopersicum uncharacterized LOC101262879 (LOC101262879), mRNA
comp91002_c0	0.000385898	1.48324	up	--	--	--	--	--	Putative uncharacterized protein (Fragment) GN=VIT_00s2733g00010 OS=Vitis vinifera (Grape) PE=4 SV=1	hypothetical protein VITISV_022217 [Vitis vinifera]	--
comp80372_c1	0.00039466	1.96338	up	--	--	--	--	--	Putative uncharacterized protein GN=VITISV_032081 OS=Vitis vinifera (Grape) PE=4 SV=1	hypothetical protein VITISV_032081 [Vitis vinifera]	Populus trichocarpa predicted protein, mRNA
comp94352_c0	0.000397207	1.01386	up	--	--	Biological Process: cell morphogenesis (GO:0000902);; Biological Process: developmental process involved in reproduction (GO:0003006);; Biological Process: post-embryonic development (GO:0009791);; Biological Process: tissue development (GO:0009888);; Biological Process: cell growth (GO:0016049);; Biological Process: root development (GO:0048364);; Biological Process: cell development (GO:0048468…	--	Pollen-specific leucine-rich repeat extensin-like protein 2 (Precursor) GN=PEX2 OS=Arabidopsis thaliana (Mouse-ear cress) PE=1 SV=1	Gag-pol polyprotein GN=BA23 OS=Phaseolus vulgaris (Kidney bean) PE=4 SV=1	gag-pol polyprotein [Phaseolus vulgaris]	--
comp91231_c0	0.000398007	1.25639	up	--	--	Biological Process: immune system process (GO:0002376);; Molecular Function: protein kinase activity (GO:0004672);; Molecular Function: protein binding (GO:0005515);; Cellular Component: plasma membrane (GO:0005886);; Biological Process: iron ion transport (GO:0006826);; Cellular Component: chloroplast (GO:0009507);; Biological Process: response to endogenous stimulus (GO:0009719);; Biological Pr…	--	Cysteine-rich receptor-like protein kinase 10 (Precursor) GN=F21P8.70 OS=Arabidopsis thaliana (Mouse-ear cress) PE=1 SV=3	ATP binding protein, putative GN=RCOM_0906060 OS=Ricinus communis (Castor bean) PE=3 SV=1	ATP binding protein, putative [Ricinus communis]	PREDICTED: Vitis vinifera cysteine-rich receptor-like protein kinase 10-like (LOC100242699), mRNA
comp79737_c1	0.000398622	1.35174	up	[V]	Defense mechanisms	Cellular Component: plasma membrane (GO:0005886);; Biological Process: drug transmembrane transport (GO:0006855);; Biological Process: response to hormone stimulus (GO:0009725);; Biological Process: cellular process (GO:0009987);; Molecular Function: drug transmembrane transporter activity (GO:0015238);; Molecular Function: antiporter activity (GO:0015297);; Cellular Component: membrane (GO:00160…	--	MATE efflux family protein 5 GN=F3L12.12 OS=Arabidopsis thaliana (Mouse-ear cress) PE=3 SV=1	Putative uncharacterized protein GN=VIT_05s0077g02090 OS=Vitis vinifera (Grape) PE=4 SV=1	PREDICTED: multidrug and toxin extrusion protein 1 [Vitis vinifera]	PREDICTED: Vitis vinifera multidrug and toxin extrusion protein 1-like (LOC100249871), mRNA
comp89917_c1	0.000415609	1.1545	up	--	--	Biological Process: developmental process involved in reproduction (GO:0003006);; Cellular Component: nucleus (GO:0005634);; Biological Process: post-embryonic development (GO:0009791);; Biological Process: cellular component organization (GO:0016043);; Cellular Component: cell part (GO:0044464);; Biological Process: photoperiodism, flowering (GO:0048573);; Biological Process: anatomical structur…	K12866|1e-121|pop:POPTR_824729|hypothetical protein	Vegetative cell wall protein gp1 (Precursor) GN=GP1 OS=Chlamydomonas reinhardtii (Chlamydomonas smithii) PE=2 SV=1	Uncharacterized protein GN=PRUPE_ppa004051mg OS=Prunus persica (Peach) PE=4 SV=1	hypothetical protein PRUPE_ppa004051mg [Prunus persica]	PREDICTED: Vitis vinifera uncharacterized LOC100251842, transcript variant 1 (LOC100251842), mRNA
comp94323_c0	0.00042165	1.04723	up	[L]	Replication, recombination and repair	Molecular Function: transferase activity (GO:0016740);;	--	RNA-directed DNA polymerase homolog OS=Oenothera berteriana (Bertero&apos;s evening primrose) PE=4 SV=1	Putative uncharacterized protein GN=VITISV_016459 OS=Vitis vinifera (Grape) PE=4 SV=1	hypothetical protein VITISV_013305 [Vitis vinifera]	Ipomoea purpurea DNA, LTR retrotransposon RTip1
comp90166_c0	0.000423149	1.12997	up	[Q]	Secondary metabolites biosynthesis, transport and catabolism	Molecular Function: monooxygenase activity (GO:0004497);; Molecular Function: binding (GO:0005488);; Molecular Function: iron ion binding (GO:0005506);; Cellular Component: extracellular region (GO:0005576);; Biological Process: steroid biosynthetic process (GO:0006694);; Biological Process: response to stress (GO:0006950);; Molecular Function: electron carrier activity (GO:0009055);; Biological …	--	Abscisic acid 8&apos;-hydroxylase 2 GN=CYP707A2 OS=Arabidopsis thaliana (Mouse-ear cress) PE=2 SV=1	Putative uncharacterized protein GN=VIT_18s0001g12870 OS=Vitis vinifera (Grape) PE=3 SV=1	Cytochrome P450, family 722, subfamily A, polypeptide 1 isoform 1 [Theobroma cacao]	PREDICTED: Vitis vinifera abscisic acid 8'-hydroxylase 4-like (LOC100267651), mRNA
comp84903_c0	0.000423358	1.53296	up	[H]	Coenzyme transport and metabolism	Cellular Component: mitochondrion (GO:0005739);; Cellular Component: cytosol (GO:0005829);; Biological Process: sphingolipid metabolic process (GO:0006665);; Molecular Function: transaminase activity (GO:0008483);; Molecular Function: 8-amino-7-oxononanoate synthase activity (GO:0008710);; Biological Process: biotin biosynthetic process (GO:0009102);; Cellular Component: membrane (GO:0016020);; M…	K00652|0.0|vvi:100268118|hypothetical protein LOC100268118	Long chain base biosynthesis protein 2b OS=Oryza sativa subsp. japonica (Rice) PE=2 SV=1	Putative uncharacterized protein GN=VIT_09s0002g08460 OS=Vitis vinifera (Grape) PE=4 SV=1	PREDICTED: 8-amino-7-oxononanoate synthase [Vitis vinifera]	PREDICTED: Vitis vinifera 8-amino-7-oxononanoate synthase-like (LOC100268118), mRNA
comp85204_c0	0.000426512	1.22066	up	--	--	--	--	--	--	--	Tetrapisispora blattae CBS 6284 chromosome 9, complete genome
comp89774_c1	0.000443285	1.15684	up	[L]	Replication, recombination and repair	Molecular Function: nucleic acid binding (GO:0003676);; Molecular Function: helicase activity (GO:0004386);; Molecular Function: ATP binding (GO:0005524);; Cellular Component: nucleus (GO:0005634);; Cellular Component: intracellular membrane-bounded organelle (GO:0043231);; Cellular Component: cytoplasmic part (GO:0044444);; Molecular Function: metal ion binding (GO:0046872);;	--	Putative uncharacterized protein At4g01020, chloroplastic (Precursor) GN=At4g01020 OS=Arabidopsis thaliana (Mouse-ear cress) PE=4 SV=1	Uncharacterized protein OS=Glycine max (Soybean) PE=4 SV=2	PREDICTED: putative uncharacterized protein At4g01020, chloroplastic-like [Vitis vinifera]	Ricinus communis ATP-dependent RNA helicase, putative, mRNA
comp86804_c0	0.000448085	1.58247	up	--	--	--	--	--	--	--	Candida dubliniensis CD36 chromosome 4, complete sequence
comp87793_c0	0.000457538	2.34219	up	[Q]	Secondary metabolites biosynthesis, transport and catabolism	Biological Process: response to stress (GO:0006950);; Cellular Component: plastid (GO:0009536);; Cellular Component: chloroplast stroma (GO:0009570);; Biological Process: response to abiotic stimulus (GO:0009628);; Biological Process: response to auxin stimulus (GO:0009733);; Biological Process: cell wall modification involved in abscission (GO:0009830);; Biological Process: auxin metabolic proce…	--	Carotenoid cleavage dioxygenase 8 homolog B, chloroplastic (Precursor) GN=OSJNBa0014K08.38 OS=Oryza sativa subsp. japonica (Rice) PE=1 SV=1	Predicted protein GN=POPTRDRAFT_910575 OS=Populus trichocarpa (Western balsam poplar) PE=4 SV=1	predicted protein [Populus trichocarpa]	Actinidia chinensis carotenoid cleavage dioxygenase 8 (CCD8) mRNA, complete cds
comp74892_c0	0.000460969	3.66588	up	--	--	--	--	--	Putative uncharacterized protein GN=VITISV_024906 OS=Vitis vinifera (Grape) PE=4 SV=1	hypothetical protein VITISV_024906 [Vitis vinifera]	--
comp48365_c0	0.000483029	1.18368	up	--	--	Biological Process: cellular macromolecule metabolic process (GO:0044260);;	--	--	Putative uncharacterized protein GN=VIT_02s0025g03500 OS=Vitis vinifera (Grape) PE=4 SV=1	PREDICTED: uncharacterized protein LOC100246220 [Vitis vinifera]	PREDICTED: Vitis vinifera uncharacterized LOC100246220 (LOC100246220), mRNA
comp85457_c0	0.000511635	1.24257	up	--	--	Molecular Function: enzyme inhibitor activity (GO:0004857);; Cellular Component: cell wall (GO:0005618);; Biological Process: anion transport (GO:0006820);; Biological Process: metabolic process (GO:0008152);; Cellular Component: membrane (GO:0016020);; Molecular Function: oxidoreductase activity (GO:0016491);; Molecular Function: hydrolase activity (GO:0016787);; Molecular Function: pectinestera…	--	21 kDa protein (Precursor) OS=Daucus carota (Carrot) PE=2 SV=1	Putative uncharacterized protein GN=VIT_00s0323g00050 OS=Vitis vinifera (Grape) PE=4 SV=1	PREDICTED: 21 kDa protein-like [Fragaria vesca subsp. vesca]	PREDICTED: Glycine max 21 kDa protein-like (LOC100776636), mRNA
comp85651_c0	0.000525275	2.25519	up	--	--	Cellular Component: plasma membrane (GO:0005886);; Biological Process: amino acid transport (GO:0006865);; Biological Process: regulation of meristem growth (GO:0010075);; Molecular Function: amino acid transmembrane transporter activity (GO:0015171);; Molecular Function: acidic amino acid transmembrane transporter activity (GO:0015172);; Molecular Function: neutral amino acid transmembrane trans…	--	Lysine histidine transporter-like 8 GN=AATL1 OS=Arabidopsis thaliana (Mouse-ear cress) PE=1 SV=1	Lysine/histidine transporter GN=PtrLHT4 OS=Populus trichocarpa (Western balsam poplar) PE=4 SV=1	Transmembrane amino acid transporter family protein isoform 2 [Theobroma cacao]	PREDICTED: Fragaria vesca subsp. vesca lysine histidine transporter-like 8-like (LOC101290926), mRNA
comp73771_c0	0.000528599	1.15413	up	--	--	Molecular Function: adenine nucleotide transmembrane transporter activity (GO:0000295);; Molecular Function: dicarboxylic acid transmembrane transporter activity (GO:0005310);; Molecular Function: purine ribonucleotide transmembrane transporter activity (GO:0005346);; Cellular Component: cell wall (GO:0005618);; Cellular Component: mitochondrial inner membrane (GO:0005743);; Cellular Component: v…	--	Mitochondrial uncoupling protein 5 GN=F14M13.10 OS=Arabidopsis thaliana (Mouse-ear cress) PE=2 SV=1	Putative uncharacterized protein GN=VIT_18s0001g07320 OS=Vitis vinifera (Grape) PE=2 SV=1	PREDICTED: probable mitochondrial 2-oxoglutarate/malate carrier protein-like [Vitis vinifera]	PREDICTED: Vitis vinifera probable mitochondrial 2-oxoglutarate/malate carrier protein-like (LOC100245527), mRNA
comp84067_c1	0.000540754	1.51861	up	--	--	Molecular Function: structural constituent of cell wall (GO:0005199);; Cellular Component: extracellular region (GO:0005576);; Cellular Component: cytosol (GO:0005829);; Biological Process: syncytium formation (GO:0006949);; Cellular Component: plant-type cell wall (GO:0009505);; Cellular Component: plasmodesma (GO:0009506);; Cellular Component: chloroplast (GO:0009507);; Biological Process: plan…	--	Expansin-A1 (Precursor) GN=F10D13_18 OS=Arabidopsis thaliana (Mouse-ear cress) PE=2 SV=1	Alpha-expansin 3 GN=Exp3 OS=Populus tremula x Populus tremuloides PE=2 SV=1	alpha-expansin 3 [Populus tremula x Populus tremuloides]	Vitis vinifera clone SS0ACG48YE19
comp94701_c0	0.000553519	1.06892	up	[TZDR]	--	Biological Process: MAPK cascade (GO:0000165);; Biological Process: respiratory burst involved in defense response (GO:0002679);; Molecular Function: calcium ion binding (GO:0005509);; Cellular Component: nucleus (GO:0005634);; Cellular Component: mitochondrion (GO:0005739);; Cellular Component: vacuole (GO:0005773);; Cellular Component: plasma membrane (GO:0005886);; Biological Process: protein …	--	Putative calcium-binding protein CML19 OS=Oryza sativa subsp. japonica (Rice) PE=2 SV=1	Calcium-binding protein CML38 GN=MTR_6g023460 OS=Medicago truncatula (Barrel medic) PE=4 SV=1	Calcium-binding protein CML38 [Medicago truncatula]	Medicago truncatula Calcium-binding protein CML38 (MTR_6g023460) mRNA, complete cds
comp57507_c0	0.000588278	1.04371	up	--	--	Biological Process: MAPK cascade (GO:0000165);; Molecular Function: core promoter proximal region sequence-specific DNA binding (GO:0000987);; Molecular Function: core promoter binding (GO:0001047);; Molecular Function: sequence-specific DNA binding transcription factor activity (GO:0003700);; Molecular Function: protein binding (GO:0005515);; Cellular Component: nucleus (GO:0005634);; Biological…	--	Transcription factor TCP9 GN=TCP9 OS=Arabidopsis thaliana (Mouse-ear cress) PE=2 SV=1	Putative uncharacterized protein GN=VIT_15s0048g01150 OS=Vitis vinifera (Grape) PE=4 SV=1	PREDICTED: transcription factor TCP9-like [Vitis vinifera]	PREDICTED: Glycine max transcription factor TCP9-like (LOC100797827), mRNA
comp90528_c1	0.000629635	1.27649	up	--	--	Molecular Function: nucleic acid binding (GO:0003676);;	--	--	Putative uncharacterized protein GN=VIT_16s0022g01740 OS=Vitis vinifera (Grape) PE=2 SV=1	PREDICTED: uncharacterized protein LOC100266895 [Vitis vinifera]	Vitis vinifera contig VV78X017002.16, whole genome shotgun sequence
comp93221_c2	0.000629635	1.27649	up	[L]	Replication, recombination and repair	Molecular Function: binding (GO:0005488);;	--	--	Putative uncharacterized protein GN=VITISV_038754 OS=Vitis vinifera (Grape) PE=4 SV=1	hypothetical protein VITISV_038754 [Vitis vinifera]	Camellia sinensis var. assamica microsatellite DNA locus Csin20
comp78229_c1	0.000631549	1.68117	up	--	--	--	--	--	Putative uncharacterized protein GN=MTR_1g015430 OS=Medicago truncatula (Barrel medic) PE=4 SV=1	hypothetical protein MTR_1g015430 [Medicago truncatula]	Solanum lycopersicum chromosome 2 clone C02HBa0223O24, complete sequence
comp49040_c0	0.000634054	1.39361	up	--	--	Cellular Component: cell periphery (GO:0071944);;	--	Uncharacterized protein At4g04980 GN=At4g04980 OS=Arabidopsis thaliana (Mouse-ear cress) PE=2 SV=1	Putative uncharacterized protein GN=VIT_12s0059g01710 OS=Vitis vinifera (Grape) PE=4 SV=1	unnamed protein product [Vitis vinifera]	Vitis vinifera contig VV78X178457.3, whole genome shotgun sequence
comp57057_c0	0.0006455	1.25412	up	--	--	--	--	Probable methyltransferase PMT24 GN=At1g29470 OS=Arabidopsis thaliana (Mouse-ear cress) PE=1 SV=1	Uncharacterized protein OS=Glycine max (Soybean) PE=4 SV=1	PREDICTED: protein ycf2-like [Cicer arietinum]	--
comp83307_c0	0.00065203	1.3999	up	--	--	Biological Process: heterocycle biosynthetic process (GO:0018130);; Biological Process: aromatic compound biosynthetic process (GO:0019438);; Biological Process: regulation of cellular biosynthetic process (GO:0031326);; Biological Process: regulation of primary metabolic process (GO:0080090);;	--	Transcription factor bHLH123 GN=F3H11.2 OS=Arabidopsis thaliana (Mouse-ear cress) PE=2 SV=1	Putative uncharacterized protein GN=VIT_19s0014g04670 OS=Vitis vinifera (Grape) PE=2 SV=1	hypothetical protein VITISV_016390 [Vitis vinifera]	PREDICTED: Vitis vinifera transcription factor bHLH123-like (LOC100267585), mRNA
comp85101_c0	0.000653745	1.022	up	[RTKL]	--	Molecular Function: protein kinase activity (GO:0004672);; Molecular Function: protein serine/threonine kinase activity (GO:0004674);; Molecular Function: protein binding (GO:0005515);; Molecular Function: ATP binding (GO:0005524);; Cellular Component: plasma membrane (GO:0005886);; Biological Process: glucose catabolic process (GO:0006007);; Biological Process: protein phosphorylation (GO:000646…	--	L-type lectin-domain containing receptor kinase IX.2 (Precursor) GN=LECRK92 OS=Arabidopsis thaliana (Mouse-ear cress) PE=2 SV=1	Uncharacterized protein GN=PRUPE_ppa004124mg OS=Prunus persica (Peach) PE=4 SV=1	hypothetical protein PRUPE_ppa004124mg [Prunus persica]	PREDICTED: Vitis vinifera probable receptor-like serine/threonine-protein kinase At5g57670-like (LOC100263787), mRNA
comp77128_c0	0.000696792	1.23862	up	[RTKL]	--	Biological Process: polysaccharide catabolic process (GO:0000272);; Biological Process: respiratory burst involved in defense response (GO:0002679);; Molecular Function: structural constituent of ribosome (GO:0003735);; Molecular Function: protein serine/threonine kinase activity (GO:0004674);; Molecular Function: ATP binding (GO:0005524);; Cellular Component: extracellular region (GO:0005576);; …	--	Probable inactive receptor kinase At2g26730 (Precursor) GN=At2g26730 OS=Arabidopsis thaliana (Mouse-ear cress) PE=1 SV=1	Predicted protein GN=POPTRDRAFT_578398 OS=Populus trichocarpa (Western balsam poplar) PE=4 SV=1	predicted protein [Populus trichocarpa]	PREDICTED: Vitis vinifera probable inactive receptor kinase At2g26730-like (LOC100266327), mRNA
comp91104_c0	0.000705113	1.12414	up	--	--	--	--	--	--	--	Vitis vinifera contig VV78X081464.3, whole genome shotgun sequence
comp51118_c0	0.000708526	1.28892	up	--	--	--	--	--	Uncharacterized protein GN=Solyc01g107090.2 OS=Solanum lycopersicum (Tomato) PE=4 SV=1	conserved hypothetical protein [Ricinus communis]	--
comp87406_c2	0.000733735	2.00333	up	[Q]	Secondary metabolites biosynthesis, transport and catabolism	Molecular Function: copper ion binding (GO:0005507);; Cellular Component: mitochondrion (GO:0005739);; Biological Process: iron ion transport (GO:0006826);; Biological Process: response to water deprivation (GO:0009414);; Biological Process: lignin biosynthetic process (GO:0009809);; Biological Process: secondary cell wall biogenesis (GO:0009834);; Biological Process: cellular response to iron io…	--	Laccase-17 (Precursor) GN=LAC17 OS=Arabidopsis thaliana (Mouse-ear cress) PE=2 SV=1	Predicted protein GN=POPTRDRAFT_548008 OS=Populus trichocarpa (Western balsam poplar) PE=4 SV=1	predicted protein [Populus trichocarpa]	Populus trichocarpa predicted protein, mRNA
comp75364_c0	0.000752072	2.76814	up	--	--	--	--	--	Putative uncharacterized protein GN=VIT_15s0046g02360 OS=Vitis vinifera (Grape) PE=4 SV=1	retrotransposon polyprotein [Rosa rugosa]	--
comp58292_c0	0.000775838	1.06973	up	--	--	Biological Process: response to stress (GO:0006950);; Molecular Function: transferase activity, transferring hexosyl groups (GO:0016758);; Molecular Function: UDP-glucosyltransferase activity (GO:0035251);; Biological Process: cellular metabolic process (GO:0044237);; Cellular Component: cytoplasmic part (GO:0044444);; Biological Process: pigment biosynthetic process (GO:0046148);; Biological Pro…	--	Anthocyanidin 5,3-O-glucosyltransferase GN=RhGT1 OS=Rosa hybrid cultivar PE=2 SV=1	Uncharacterized protein GN=PRUPE_ppa005427mg OS=Prunus persica (Peach) PE=4 SV=1	hypothetical protein PRUPE_ppa005427mg [Prunus persica]	TSA: Prunus avium Pa_01859 transcribed RNA sequence
comp90840_c0	0.00078185	1.01326	up	[I]	Lipid transport and metabolism	Molecular Function: hydroxymethylglutaryl-CoA reductase (NADPH) activity (GO:0004420);; Cellular Component: nucleus (GO:0005634);; Cellular Component: endoplasmic reticulum membrane (GO:0005789);; Biological Process: isoprenoid biosynthetic process (GO:0008299);; Biological Process: coenzyme A metabolic process (GO:0015936);; Cellular Component: integral to membrane (GO:0016021);; Biological Proc…	K00021|1e-164|vvi:100243051|hypothetical protein LOC100243051	3-hydroxy-3-methylglutaryl-coenzyme A reductase 1 GN=HMGR1 OS=Hevea brasiliensis (Para rubber tree) PE=2 SV=1	Putative uncharacterized protein GN=VIT_04s0044g01740 OS=Vitis vinifera (Grape) PE=3 SV=1	HMG-CoA reductase [Camellia sinensis]	Camellia sinensis cultivar Longjing 43 HMG-CoA reductase (HMGR1) mRNA, complete cds
comp75107_c0	0.000837284	1.84131	up	--	--	Molecular Function: protein kinase activity (GO:0004672);; Molecular Function: protein binding (GO:0005515);; Cellular Component: nucleus (GO:0005634);; Cellular Component: plasma membrane (GO:0005886);; Biological Process: epidermal cell fate specification (GO:0009957);; Molecular Function: kinase activity (GO:0016301);; Biological Process: posttranscriptional gene silencing by RNA (GO:0035194);…	K08819|4e-41|vvi:100240938|hypothetical protein LOC100240938	Probable serine/threonine-protein kinase At1g54610 GN=At1g54610 OS=Arabidopsis thaliana (Mouse-ear cress) PE=1 SV=1	Uncharacterized protein GN=Solyc01g067640.2 OS=Solanum lycopersicum (Tomato) PE=4 SV=1	PREDICTED: probable serine/threonine-protein kinase At1g54610-like [Solanum lycopersicum]	TSA: Salicornia europaea Unigene15583_Se200S transcribed RNA sequence
comp92175_c0	0.000853334	1.68261	up	--	--	Molecular Function: transferase activity, transferring phosphorus-containing groups (GO:0016772);;	--	--	Kinase, putative GN=RCOM_1579740 OS=Ricinus communis (Castor bean) PE=3 SV=1	PREDICTED: probable receptor-like protein kinase At1g67000-like [Cicer arietinum]	Populus trichocarpa clone POP021-M21, complete sequence
comp47790_c1	0.000860972	1.7528	up	[R]	General function prediction only	Biological Process: polysaccharide biosynthetic process (GO:0000271);; Molecular Function: protein binding (GO:0005515);; Cellular Component: mitochondrion (GO:0005739);; Cellular Component: endoplasmic reticulum (GO:0005783);; Cellular Component: plasma membrane (GO:0005886);; Biological Process: asymmetric cell division (GO:0008356);; Biological Process: regulation of cell size (GO:0008361);; B…	K13947|1e-168|vvi:100250503|hypothetical protein LOC100250503	Probable auxin efflux carrier component 6 GN=PIN6 OS=Arabidopsis thaliana (Mouse-ear cress) PE=2 SV=2	Putative uncharacterized protein GN=VIT_18s0001g15420 OS=Vitis vinifera (Grape) PE=4 SV=1	unnamed protein product [Vitis vinifera]	PREDICTED: Vitis vinifera probable auxin efflux carrier component 6-like (LOC100250503), mRNA
comp60231_c0	0.000913372	3.20615	up	--	--	Molecular Function: calmodulin binding (GO:0005516);; Cellular Component: nucleus (GO:0005634);; Cellular Component: cytosol (GO:0005829);; Cellular Component: plasma membrane (GO:0005886);; Biological Process: acetyl-CoA metabolic process (GO:0006084);; Biological Process: defense response (GO:0006952);; Biological Process: microtubule nucleation (GO:0007020);; Biological Process: regulation of …	--	Protein IQ-DOMAIN 31 GN=IQD31 OS=Arabidopsis thaliana (Mouse-ear cress) PE=1 SV=1	Putative uncharacterized protein GN=VIT_02s0025g02690 OS=Vitis vinifera (Grape) PE=4 SV=1	unnamed protein product [Vitis vinifera]	PREDICTED: Vitis vinifera uncharacterized LOC100263362 (LOC100263362), mRNA
comp89283_c0	0.000931268	1.21978	up	--	--	Molecular Function: binding (GO:0005488);;	--	RING-H2 finger protein ATL22 (Precursor) GN=ATL22 OS=Arabidopsis thaliana (Mouse-ear cress) PE=2 SV=2	Predicted protein GN=POPTRDRAFT_757060 OS=Populus trichocarpa (Western balsam poplar) PE=4 SV=1	predicted protein [Populus trichocarpa]	Populus trichocarpa predicted protein, mRNA
comp82928_c1	0.000947044	1.0754	up	--	--	Molecular Function: ubiquitin-protein ligase activity (GO:0004842);; Cellular Component: nucleus (GO:0005634);; Cellular Component: plasma membrane (GO:0005886);; Molecular Function: zinc ion binding (GO:0008270);; Biological Process: cytokinin metabolic process (GO:0009690);; Biological Process: auxin metabolic process (GO:0009850);; Molecular Function: ligase activity (GO:0016874);; Biological …	--	E3 ubiquitin-protein ligase RGLG2 GN=RGLG2 OS=Arabidopsis thaliana (Mouse-ear cress) PE=1 SV=1	Putative uncharacterized protein GN=VIT_01s0137g00460 OS=Vitis vinifera (Grape) PE=4 SV=1	PREDICTED: E3 ubiquitin-protein ligase RGLG2-like [Vitis vinifera]	PREDICTED: Vitis vinifera E3 ubiquitin-protein ligase RGLG2-like (LOC100267987), mRNA
comp65984_c1	0.000948375	2.08462	up	--	--	Cellular Component: endosome (GO:0005768);; Cellular Component: vacuole (GO:0005773);; Cellular Component: Golgi apparatus (GO:0005794);; Cellular Component: trans-Golgi network (GO:0005802);; Cellular Component: plasma membrane (GO:0005886);; Molecular Function: kinase activity (GO:0016301);; Biological Process: phosphorylation (GO:0016310);;	--	Uncharacterized protein At1g24485 (Precursor) GN=F21J9.15 OS=Arabidopsis thaliana (Mouse-ear cress) PE=2 SV=2	Putative uncharacterized protein GN=VIT_01s0011g03060 OS=Vitis vinifera (Grape) PE=4 SV=1	PREDICTED: Di-glucose binding protein with Leucine-rich repeat domain-like [Vitis vinifera]	Bruguiera gymnorhiza mRNA for hypothetical protein, complete cds, clone: Bg04-23_N13
comp92290_c1	0.000969829	1.04827	up	[F]	Nucleotide transport and metabolism	Molecular Function: magnesium ion binding (GO:0000287);; Cellular Component: cytosol (GO:0005829);; Biological Process: DNA-dependent DNA replication (GO:0006261);; Biological Process: DNA repair (GO:0006281);; Biological Process: deoxyribonucleoside triphosphate catabolic process (GO:0009204);; Biological Process: pyrimidine deoxyribonucleoside triphosphate metabolic process (GO:0009211);; Biolo…	K01520|3e-33|vcn:VOLCADRAFT_109897|hypothetical protein	Deoxyuridine 5&apos;-triphosphate nucleotidohydrolase GN=OSJNBa0039O18.10 OS=Oryza sativa subsp. japonica (Rice) PE=2 SV=1	Uncharacterized protein OS=Musa acuminata subsp. malaccensis (Wild banana) PE=4 SV=1	DUTPase Dut [Aspergillus kawachii IFO 4308]	--
comp57080_c0	0.000990788	1.06546	up	--	--	Cellular Component: chloroplast (GO:0009507);; Biological Process: defense response to fungus (GO:0050832);;	--	--	Uncharacterized protein GN=PGSC0003DMG400030508 OS=Solanum tuberosum (Potato) PE=4 SV=1	predicted protein [Populus trichocarpa]	PREDICTED: Fragaria vesca subsp. vesca uncharacterized LOC101294061 (LOC101294061), mRNA
comp63269_c1	0.000994354	2.59264	up	--	--	Cellular Component: cytoplasmic membrane-bounded vesicle (GO:0016023);;	--	--	Putative uncharacterized protein GN=VIT_18s0001g06140 OS=Vitis vinifera (Grape) PE=4 SV=1	Phosphate-responsive 1 family protein, putative [Theobroma cacao]	PREDICTED: Solanum lycopersicum uncharacterized LOC101260130 (LOC101260130), mRNA
comp57162_c1	0.00105837	1.22797	up	--	--	Molecular Function: nucleotide binding (GO:0000166);; Molecular Function: protein kinase activity (GO:0004672);; Molecular Function: protein serine/threonine kinase activity (GO:0004674);; Molecular Function: protein binding (GO:0005515);; Biological Process: protein targeting to membrane (GO:0006612);; Biological Process: water transport (GO:0006833);; Biological Process: signal transduction (GO…	--	CBL-interacting serine/threonine-protein kinase 4 OS=Arabidopsis thaliana (Mouse-ear cress) PE=1 SV=1	CBL-interacting serine/threonine-protein kinase, putative GN=RCOM_0909470 OS=Ricinus communis (Castor bean) PE=4 SV=1	CBL-interacting serine/threonine-protein kinase, putative [Ricinus communis]	Brassica napus microsatellite, clone Na10-B10
comp67600_c0	0.00105992	1.97637	up	--	--	--	--	--	Predicted protein GN=POPTRDRAFT_553240 OS=Populus trichocarpa (Western balsam poplar) PE=4 SV=1	predicted protein [Populus trichocarpa]	--
comp92453_c1	0.0011131	1.34666	up	--	--	Cellular Component: plasma membrane (GO:0005886);; Biological Process: drug transmembrane transport (GO:0006855);; Biological Process: purine nucleobase transport (GO:0006863);; Cellular Component: plant-type vacuole membrane (GO:0009705);; Biological Process: fruit ripening (GO:0009835);; Biological Process: proanthocyanidin biosynthetic process (GO:0010023);; Biological Process: maintenance of …	--	Protein TRANSPARENT TESTA 12 GN=F17J16_80 OS=Arabidopsis thaliana (Mouse-ear cress) PE=2 SV=1	Ripening regulated protein DDTFR18 GN=MTR_3g099700 OS=Medicago truncatula (Barrel medic) PE=4 SV=1	Ripening regulated protein DDTFR18 [Medicago truncatula]	PREDICTED: Cicer arietinum protein TRANSPARENT TESTA 12-like (LOC101503133), mRNA
comp84485_c0	0.00112081	1.04772	up	--	--	--	--	--	Putative uncharacterized protein GN=VIT_18s0001g14250 OS=Vitis vinifera (Grape) PE=4 SV=1	hypothetical protein VITISV_034780 [Vitis vinifera]	TSA: Prunus avium Pa_01040 transcribed RNA sequence
comp77886_c0	0.00117153	1.70692	up	--	--	Cellular Component: cytoplasm (GO:0005737);; Cellular Component: plasma membrane (GO:0005886);; Cellular Component: plant-type cell wall (GO:0009505);; Biological Process: defense response to virus (GO:0051607);;	--	--	Uncharacterized protein GN=PGSC0003DMG400005898 OS=Solanum tuberosum (Potato) PE=4 SV=1	PREDICTED: uncharacterized protein At1g08160-like [Solanum lycopersicum]	PREDICTED: Vitis vinifera uncharacterized LOC100246840 (LOC100246840), mRNA
comp84449_c0	0.00118063	1.75792	up	--	--	Biological Process: tryptophan biosynthetic process (GO:0000162);; Molecular Function: sequence-specific DNA binding transcription factor activity (GO:0003700);; Molecular Function: anthranilate phosphoribosyltransferase activity (GO:0004048);; Molecular Function: signal transducer activity (GO:0004871);; Molecular Function: protein binding (GO:0005515);; Cellular Component: nucleus (GO:0005634);…	--	Scarecrow-like transcription factor PAT1 GN=PAT1 OS=Arabidopsis thaliana (Mouse-ear cress) PE=2 SV=1	Putative uncharacterized protein GN=VIT_12s0057g00560 OS=Vitis vinifera (Grape) PE=4 SV=1	PREDICTED: scarecrow-like transcription factor PAT1-like [Vitis vinifera]	Dimocarpus longan GRAS54 protein mRNA, complete cds
comp65370_c1	0.00119763	2.19108	up	--	--	--	--	--	Putative uncharacterized protein GN=MtrDRAFT_AC148340g28v2 OS=Medicago truncatula (Barrel medic) PE=4 SV=2	Uncharacterized protein TCM_026293 [Theobroma cacao]	--
comp98363_c0	0.00123399	1.50645	up	[D]	Cell cycle control, cell division, chromosome partitioning	Biological Process: developmental process involved in reproduction (GO:0003006);; Molecular Function: protein kinase activity (GO:0004672);; Molecular Function: binding (GO:0005488);; Cellular Component: plasma membrane (GO:0005886);; Biological Process: protein phosphorylation (GO:0006468);; Molecular Function: N-acetyltransferase activity (GO:0008080);; Biological Process: metabolic process (GO…	--	Tyramine N-feruloyltransferase 4/11 GN=THT11 OS=Nicotiana tabacum (Common tobacco) PE=2 SV=1	Uncharacterized protein OS=Glycine max (Soybean) PE=4 SV=1	PREDICTED: tyramine N-feruloyltransferase 4/11-like [Glycine max]	PREDICTED: Glycine max tyramine N-feruloyltransferase 4/11-like (LOC100782562), mRNA
comp78226_c0	0.00123559	2.72376	up	--	--	Molecular Function: binding (GO:0005488);; Biological Process: regulation of transcription, DNA-dependent (GO:0006355);; Biological Process: organ development (GO:0048513);;	--	Dof zinc finger protein DOF1.6 GN=DOF1.6 OS=Arabidopsis thaliana (Mouse-ear cress) PE=2 SV=1	Putative uncharacterized protein GN=VIT_18s0001g11310 OS=Vitis vinifera (Grape) PE=4 SV=1	PREDICTED: dof zinc finger protein DOF3.4 [Vitis vinifera]	PREDICTED: Cucumis sativus dof zinc finger protein DOF3.4-like (LOC101223079), mRNA
comp93626_c2	0.00123559	2.72376	up	[L]	Replication, recombination and repair	--	--	--	GagPol3 GN=GagPol3 OS=Arabidopsis lyrata subsp. lyrata (Lyre-leaved rock-cress) PE=4 SV=1	PREDICTED: uncharacterized protein LOC101291061 [Fragaria vesca subsp. vesca]	Camellia sinensis var. assamica microsatellite DNA locus Csin11
comp86958_c0	0.00127213	1.19359	up	--	--	Cellular Component: Golgi apparatus (GO:0005794);; Molecular Function: galactoside 2-alpha-L-fucosyltransferase activity (GO:0008107);; Molecular Function: fucosyltransferase activity (GO:0008417);; Biological Process: xyloglucan biosynthetic process (GO:0009969);; Biological Process: cellular process (GO:0009987);; Cellular Component: membrane (GO:0016020);; Biological Process: cell wall biogene…	K13681|0.0|pop:POPTR_765771|glycosyltransferase family-37	Galactoside 2-alpha-L-fucosyltransferase GN=T18E12.11 OS=Arabidopsis thaliana (Mouse-ear cress) PE=1 SV=2	Alpha-1,2-fucosyltransferase GN=FUT1 OS=Populus canescens (Grey poplar) PE=2 SV=1	alpha-1,2-fucosyltransferase [Populus tremula x Populus alba]	PREDICTED: Vitis vinifera galactoside 2-alpha-L-fucosyltransferase-like (LOC100262032), mRNA
comp56828_c0	0.00139427	1.4497	up	--	--	Molecular Function: sequence-specific DNA binding transcription factor activity (GO:0003700);; Molecular Function: protein binding (GO:0005515);; Biological Process: transcription, DNA-dependent (GO:0006351);; Biological Process: transport (GO:0006810);; Biological Process: signal transduction (GO:0007165);; Biological Process: cellular response to starvation (GO:0009267);; Biological Process: ce…	--	Ocs element-binding factor 1 GN=OBF1 OS=Zea mays (Maize) PE=2 SV=2	Common plant regulatory factor 6 GN=cprf6 OS=Petroselinum crispum (Parsley) PE=2 SV=1	common plant regulatory factor 6 [Petroselinum crispum]	--
comp99748_c0	0.00139633	1.07712	up	[RTKL]	--	Molecular Function: protein serine/threonine kinase activity (GO:0004674);; Molecular Function: ATP binding (GO:0005524);; Molecular Function: phospholipid binding (GO:0005543);; Cellular Component: nucleus (GO:0005634);; Cellular Component: vacuole (GO:0005773);; Biological Process: regulation of transcription, DNA-dependent (GO:0006355);; Biological Process: protein phosphorylation (GO:0006468)…	--	Protein kinase G11A GN=OsI_021818 OS=Oryza sativa subsp. indica (Rice) PE=2 SV=1	Putative uncharacterized protein GN=VIT_19s0027g00020 OS=Vitis vinifera (Grape) PE=4 SV=1	PREDICTED: protein kinase G11A-like [Vitis vinifera]	Vitis vinifera contig VV78X038259.10, whole genome shotgun sequence
comp92632_c0	0.00139671	2.05488	up	--	--	Molecular Function: guanyl-nucleotide exchange factor activity (GO:0005085);; Molecular Function: Rho guanyl-nucleotide exchange factor activity (GO:0005089);; Cellular Component: nucleus (GO:0005634);; Cellular Component: plasma membrane (GO:0005886);; Biological Process: cellular membrane fusion (GO:0006944);; Biological Process: plant-type cell wall modification (GO:0009827);; Biological Proce…	--	Rop guanine nucleotide exchange factor 2 GN=ROPGEF2 OS=Arabidopsis thaliana (Mouse-ear cress) PE=1 SV=2	Rop guanine nucleotide exchange factor, putative GN=RCOM_1615270 OS=Ricinus communis (Castor bean) PE=4 SV=1	RHO guanyl-nucleotide exchange factor 3 isoform 1 [Theobroma cacao]	Ricinus communis Rop guanine nucleotide exchange factor, putative, mRNA
comp91067_c1	0.00141264	1.57315	up	--	--	Biological Process: polysaccharide catabolic process (GO:0000272);; Biological Process: response to molecule of bacterial origin (GO:0002237);; Biological Process: respiratory burst involved in defense response (GO:0002679);; Molecular Function: DNA binding (GO:0003677);; Molecular Function: protein serine/threonine kinase activity (GO:0004674);; Molecular Function: ATP binding (GO:0005524);; Cel…	--	Probable inactive receptor kinase At5g58300 (Precursor) GN=At5g58300 OS=Arabidopsis thaliana (Mouse-ear cress) PE=1 SV=1	Protein kinase APK1A, chloroplast, putative GN=RCOM_0840960 OS=Ricinus communis (Castor bean) PE=4 SV=1	Leucine-rich repeat protein kinase family protein [Theobroma cacao]	TSA: Prunus avium Pa_03764 transcribed RNA sequence
comp80125_c2	0.00149438	1.30922	up	--	--	Molecular Function: inward rectifier potassium channel activity (GO:0005242);; Molecular Function: voltage-gated potassium channel activity (GO:0005249);; Cellular Component: mitochondrion (GO:0005739);; Cellular Component: endoplasmic reticulum (GO:0005783);; Cellular Component: plasma membrane (GO:0005886);; Biological Process: potassium ion transport (GO:0006813);; Cellular Component: plasmode…	--	Potassium channel AKT1 GN=AKT1 OS=Arabidopsis thaliana (Mouse-ear cress) PE=1 SV=2	Putative uncharacterized protein GN=VIT_11s0016g04750 OS=Vitis vinifera (Grape) PE=4 SV=1	PREDICTED: potassium channel AKT1-like [Vitis vinifera]	Vitis vinifera mRNA for inward rectifying shaker-like K+ channel (K1.2 gene)
comp53579_c0	0.00149438	1.30922	up	--	--	--	--	--	Putative uncharacterized protein GN=VIT_12s0059g02120 OS=Vitis vinifera (Grape) PE=4 SV=1	PREDICTED: uncharacterized protein LOC100267059 [Vitis vinifera]	--
comp94545_c0	0.00155887	1.07167	up	[Q]	Secondary metabolites biosynthesis, transport and catabolism	Biological Process: polysaccharide biosynthetic process (GO:0000271);; Biological Process: microtubule bundle formation (GO:0001578);; Molecular Function: monooxygenase activity (GO:0004497);; Molecular Function: iron ion binding (GO:0005506);; Cellular Component: mitochondrion (GO:0005739);; Molecular Function: electron carrier activity (GO:0009055);; Biological Process: response to water depriv…	K09588|0.0|pop:POPTR_656234|CYP90A6v1	Cytochrome P450 90A1 GN=MJJ3.9 OS=Arabidopsis thaliana (Mouse-ear cress) PE=2 SV=1	Cytochrome P450 90A2 OS=Camellia japonica PE=2 SV=1	cytochrome P450 90A2 [Camellia japonica]	Camellia japonica cytochrome P450 90A2 mRNA, complete cds
comp57696_c0	0.00158782	1.4099	up	--	--	Biological Process: cell morphogenesis (GO:0000902);; Molecular Function: phospholipid binding (GO:0005543);; Cellular Component: vacuole (GO:0005773);; Cellular Component: Golgi apparatus (GO:0005794);; Cellular Component: plasma membrane (GO:0005886);; Biological Process: protein targeting to vacuole (GO:0006623);; Biological Process: cellular membrane fusion (GO:0006944);; Molecular Function: …	--	Probable ADP-ribosylation factor GTPase-activating protein AGD11 GN=AGD11 OS=Arabidopsis thaliana (Mouse-ear cress) PE=2 SV=1	ARF GTPase activator, putative GN=RCOM_0076880 OS=Ricinus communis (Castor bean) PE=4 SV=1	Calcium-dependent lipid-binding (CaLB domain) family protein [Theobroma cacao]	TSA: Prunus avium Pa_13104 transcribed RNA sequence
comp120616_c0	0.00159823	2.55083	up	--	--	Molecular Function: sequence-specific DNA binding transcription factor activity (GO:0003700);; Cellular Component: nucleus (GO:0005634);; Biological Process: regulation of transcription, DNA-dependent (GO:0006355);; Biological Process: response to water deprivation (GO:0009414);; Biological Process: response to external stimulus (GO:0009605);; Biological Process: photomorphogenesis (GO:0009640);;…	--	Basic leucine zipper 63 GN=T32B20.4 OS=Arabidopsis thaliana (Mouse-ear cress) PE=1 SV=1	Predicted protein GN=POPTRDRAFT_590335 OS=Populus trichocarpa (Western balsam poplar) PE=4 SV=1	predicted protein [Populus trichocarpa]	PREDICTED: Vitis vinifera ocs element-binding factor 1-like (LOC100265244), mRNA
comp92425_c5	0.00160221	3.15066	up	--	--	Molecular Function: sequence-specific DNA binding transcription factor activity (GO:0003700);; Molecular Function: protein binding (GO:0005515);; Cellular Component: nucleus (GO:0005634);; Biological Process: chromatin assembly or disassembly (GO:0006333);; Biological Process: regulation of translation (GO:0006417);; Biological Process: response to abscisic acid stimulus (GO:0009737);; Biological…	--	Axial regulator YABBY 1 GN=F4L23.30 OS=Arabidopsis thaliana (Mouse-ear cress) PE=1 SV=1	Putative uncharacterized protein GN=VIT_02s0154g00070 OS=Vitis vinifera (Grape) PE=4 SV=1	PREDICTED: axial regulator YABBY 1 [Vitis vinifera]	PREDICTED: Vitis vinifera axial regulator YABBY 1-like (LOC100267708), mRNA
comp82702_c0	0.00163434	1.243	up	--	--	--	--	--	Putative uncharacterized protein OS=Beta vulgaris subsp. vulgaris PE=4 SV=1	Uncharacterized protein TCM_035385 [Theobroma cacao]	--
comp73326_c0	0.0017717	1.43475	up	--	--	Molecular Function: transcription regulatory region sequence-specific DNA binding (GO:0000976);; Molecular Function: sequence-specific DNA binding transcription factor activity (GO:0003700);; Cellular Component: nucleus (GO:0005634);; Biological Process: regulation of transcription, DNA-dependent (GO:0006355);; Biological Process: response to stress (GO:0006950);; Biological Process: response to …	--	Homeobox-leucine zipper protein ATHB-13 GN=ATHB-13 OS=Arabidopsis thaliana (Mouse-ear cress) PE=2 SV=2	Homeobox protein, putative GN=RCOM_0697240 OS=Ricinus communis (Castor bean) PE=3 SV=1	homeobox protein, putative [Ricinus communis]	Malus x domestica HD domain class transcription factor (HD19) mRNA, complete cds
comp85819_c3	0.001833	1.10786	up	[G]	Carbohydrate transport and metabolism	Molecular Function: beta-galactosidase activity (GO:0004565);; Cellular Component: cytosol (GO:0005829);; Biological Process: carbohydrate metabolic process (GO:0005975);; Biological Process: acetyl-CoA metabolic process (GO:0006084);; Biological Process: polyamine catabolic process (GO:0006598);; Cellular Component: plant-type cell wall (GO:0009505);; Cellular Component: plasmodesma (GO:0009506)…	--	Beta-galactosidase 3 (Precursor) OS=Arabidopsis thaliana (Mouse-ear cress) PE=1 SV=1	Beta-galactosidase GN=VIT_03s0038g00150 OS=Vitis vinifera (Grape) PE=3 SV=1	PREDICTED: beta-galactosidase 3-like [Vitis vinifera]	PREDICTED: Vitis vinifera beta-galactosidase 3-like (LOC100257138), mRNA
comp88576_c0	0.00190596	1.45341	up	--	--	--	--	--	Uncharacterized protein GN=Solyc00g020540.1 OS=Solanum lycopersicum (Tomato) PE=4 SV=1	hypothetical protein PRUPE_ppa021330mg, partial [Prunus persica]	--
comp76569_c0	0.00192125	1.16107	up	--	--	Molecular Function: DNA binding (GO:0003677);; Molecular Function: sequence-specific DNA binding transcription factor activity (GO:0003700);; Molecular Function: protein binding (GO:0005515);; Cellular Component: nucleus (GO:0005634);; Biological Process: regulation of transcription, DNA-dependent (GO:0006355);; Biological Process: glycine catabolic process (GO:0006546);; Biological Process: unsa…	--	Transcription factor bHLH30 OS=Arabidopsis thaliana (Mouse-ear cress) PE=1 SV=1	Putative uncharacterized protein GN=VIT_01s0011g02940 OS=Vitis vinifera (Grape) PE=4 SV=1	Basic helix-loop-helix DNA-binding superfamily protein [Theobroma cacao]	Populus trichocarpa predicted protein, mRNA
comp58045_c0	0.00193745	2.41279	up	--	--	Biological Process: transition metal ion transport (GO:0000041);; Molecular Function: peroxidase activity (GO:0004601);; Molecular Function: protein binding (GO:0005515);; Cellular Component: extracellular region (GO:0005576);; Cellular Component: nucleus (GO:0005634);; Cellular Component: cytosol (GO:0005829);; Biological Process: anion transport (GO:0006820);; Biological Process: response to ox…	K00430|1e-168|vvi:100250514|hypothetical protein LOC100250514	Peroxidase 64 (Precursor) GN=MJC20.29 OS=Arabidopsis thaliana (Mouse-ear cress) PE=1 SV=1	Putative uncharacterized protein GN=VIT_18s0001g01140 OS=Vitis vinifera (Grape) PE=3 SV=1	PREDICTED: peroxidase 64-like isoform 1 [Vitis vinifera]	PREDICTED: Vitis vinifera peroxidase 64-like, transcript variant 2 (LOC100250514), mRNA
comp88761_c0	0.00195266	1.08549	up	--	--	Molecular Function: nucleotide binding (GO:0000166);; Molecular Function: protein kinase activity (GO:0004672);; Biological Process: response to stress (GO:0006950);; Biological Process: metabolic process (GO:0008152);; Molecular Function: kinase activity (GO:0016301);; Biological Process: phosphorylation (GO:0016310);; Biological Process: reproductive process (GO:0022414);;	--	Putative receptor protein kinase ZmPK1 (Precursor) GN=PK1 OS=Zea mays (Maize) PE=2 SV=2	Putative uncharacterized protein GN=VIT_18s0001g09750 OS=Vitis vinifera (Grape) PE=3 SV=1	PREDICTED: putative receptor protein kinase ZmPK1-like [Vitis vinifera]	PREDICTED: Vitis vinifera putative receptor protein kinase ZmPK1-like (LOC100257449), mRNA
comp76914_c2	0.00202808	2.67798	up	--	--	Cellular Component: nucleus (GO:0005634);; Cellular Component: cytosol (GO:0005829);; Biological Process: amino acid transport (GO:0006865);; Biological Process: metabolic process (GO:0008152);; Cellular Component: chloroplast (GO:0009507);; Molecular Function: abscisic acid glucosyltransferase activity (GO:0010294);; Biological Process: brassinosteroid metabolic process (GO:0016131);; Molecular …	--	UDP-glycosyltransferase 90A1 GN=UGT90A1 OS=Arabidopsis thaliana (Mouse-ear cress) PE=2 SV=1	Uncharacterized protein GN=PGSC0003DMG400006949 OS=Solanum tuberosum (Potato) PE=3 SV=1	UDP-glucosyltransferase, putative [Ricinus communis]	PREDICTED: Vitis vinifera UDP-glycosyltransferase 90A1-like (LOC100252436), mRNA
comp97440_c0	0.00205377	2.02452	up	--	--	Molecular Function: transcription regulatory region sequence-specific DNA binding (GO:0000976);; Molecular Function: DNA binding (GO:0003677);; Molecular Function: sequence-specific DNA binding transcription factor activity (GO:0003700);; Molecular Function: protein binding (GO:0005515);; Cellular Component: nucleus (GO:0005634);; Biological Process: regulation of transcription, DNA-dependent (GO…	--	Homeobox-leucine zipper protein ATHB-13 GN=ATHB-13 OS=Arabidopsis thaliana (Mouse-ear cress) PE=2 SV=2	Putative uncharacterized protein GN=VIT_01s0026g01950 OS=Vitis vinifera (Grape) PE=2 SV=1	PREDICTED: homeobox-leucine zipper protein ATHB-13-like [Vitis vinifera]	Vitis vinifera clone SS0AAG1YA01
comp91438_c0	0.00206476	1.25503	up	[L]	Replication, recombination and repair	Molecular Function: DNA binding (GO:0003677);; Molecular Function: RNA binding (GO:0003723);; Molecular Function: RNA-directed DNA polymerase activity (GO:0003964);; Molecular Function: aspartic-type endopeptidase activity (GO:0004190);; Cellular Component: mitochondrion (GO:0005739);; Biological Process: RNA-dependent DNA replication (GO:0006278);; Biological Process: DNA recombination (GO:00063…	--	--	Putative uncharacterized protein GN=VITISV_020888 OS=Vitis vinifera (Grape) PE=4 SV=1	hypothetical protein VITISV_020888 [Vitis vinifera]	Vitis vinifera contig VV78X138242.5, whole genome shotgun sequence
comp111559_c0	0.00222701	1.77093	up	[KAD]	--	Biological Process: cell fate specification (GO:0001708);; Molecular Function: DNA binding (GO:0003677);; Molecular Function: chromatin binding (GO:0003682);; Molecular Function: sequence-specific DNA binding transcription factor activity (GO:0003700);; Molecular Function: acid phosphatase activity (GO:0003993);; Molecular Function: protein serine/threonine phosphatase activity (GO:0004722);; Mol…	K09422|4e-79|vvi:100265568|MYBA7	Transcription factor MYB75 GN=F25P12.92 OS=Arabidopsis thaliana (Mouse-ear cress) PE=1 SV=1	R2R3 MYB transcription factor GN=MYBA7 OS=Vitis vinifera (Grape) PE=2 SV=1	uncharacterized protein LOC100265568 [Vitis vinifera]	Nicotiana tomentosiformis anthocyanin 2 (An2) mRNA, complete cds
comp88166_c0	0.00241886	1.0798	up	--	--	Molecular Function: calmodulin binding (GO:0005516);; Biological Process: endoplasmic reticulum unfolded protein response (GO:0030968);; Biological Process: defense response by callose deposition (GO:0052542);;	--	--	Uncharacterized protein GN=Solyc03g113920.2 OS=Solanum lycopersicum (Tomato) PE=4 SV=1	PREDICTED: uncharacterized protein LOC101299477 [Fragaria vesca subsp. vesca]	PREDICTED: Vitis vinifera uncharacterized LOC100255354 (LOC100255354), mRNA
comp93707_c0	0.0024882	1.13237	up	--	--	--	--	--	Gag-pol OS=Castanea mollissima (Chinese chestnut) PE=4 SV=1	gag-pol precursor [Castanea mollissima]	Camellia sinensis var. assamica microsatellite DNA locus Csin59
comp93878_c1	0.00252347	1.06066	up	--	--	Molecular Function: DNA binding (GO:0003677);; Biological Process: DNA recombination (GO:0006310);; Molecular Function: hydrolase activity (GO:0016787);;	--	Endonuclease OS=Nicotiana tabacum (Common tobacco) PE=2 SV=1	Gag-protease-integrase-RT-RNaseH polyprotein OS=Glycine max (Soybean) PE=4 SV=1	Gag-protease-integrase-RT-RNaseH polyprotein [Glycine max]	Populus trichocarpa clone POP023-C23, complete sequence
comp89968_c1	0.00259413	1.03935	up	--	--	Cellular Component: nucleus (GO:0005634);; Biological Process: protein targeting to membrane (GO:0006612);; Biological Process: cellular aromatic compound metabolic process (GO:0006725);; Biological Process: metabolic process (GO:0008152);; Cellular Component: chloroplast (GO:0009507);; Biological Process: salicylic acid mediated signaling pathway (GO:0009863);; Biological Process: jasmonic acid …	--	UDP-glycosyltransferase 85A5 GN=T16E15.2 OS=Arabidopsis thaliana (Mouse-ear cress) PE=2 SV=1	Predicted protein GN=POPTRDRAFT_1102715 OS=Populus trichocarpa (Western balsam poplar) PE=3 SV=1	predicted protein [Populus trichocarpa]	TSA: Prunus avium Pa_07572 transcribed RNA sequence
comp82221_c1	0.00271463	2.12398	up	--	--	Molecular Function: UDP-glucosyltransferase activity (GO:0035251);;	--	UDP-glycosyltransferase 89B1 GN=UGT89B1 OS=Arabidopsis thaliana (Mouse-ear cress) PE=2 SV=2	Putative uncharacterized protein GN=VIT_17s0000g04750 OS=Vitis vinifera (Grape) PE=4 SV=1	PREDICTED: UDP-glycosyltransferase 89B1-like [Vitis vinifera]	PREDICTED: Fragaria vesca subsp. vesca UDP-glycosyltransferase 89B1-like (LOC101292608), mRNA
comp86138_c0	0.00271463	2.12398	up	--	--	Biological Process: immune system process (GO:0002376);; Biological Process: defense response (GO:0006952);; Biological Process: response to organic substance (GO:0010033);; Molecular Function: metal ion binding (GO:0046872);; Biological Process: regulation of cellular process (GO:0050794);; Biological Process: response to other organism (GO:0051707);; Biological Process: cellular response to sti…	--	Probable E3 ubiquitin-protein ligase XBOS34 OS=Oryza sativa subsp. japonica (Rice) PE=2 SV=1	Putative uncharacterized protein GN=VIT_06s0061g00860 OS=Vitis vinifera (Grape) PE=4 SV=1	PREDICTED: uncharacterized protein LOC100243144 [Vitis vinifera]	PREDICTED: Vitis vinifera uncharacterized LOC100243144 (LOC100243144), mRNA
comp81103_c1	0.00284915	1.62189	up	--	--	Molecular Function: adenine nucleotide transmembrane transporter activity (GO:0000295);; Molecular Function: purine ribonucleotide transmembrane transporter activity (GO:0005346);; Cellular Component: cell wall (GO:0005618);; Cellular Component: mitochondrial inner membrane (GO:0005743);; Cellular Component: vacuolar membrane (GO:0005774);; Cellular Component: Golgi apparatus (GO:0005794);; Cellu…	--	Mitochondrial phosphate carrier protein 3, mitochondrial (Precursor) GN=MUA22_4 OS=Arabidopsis thaliana (Mouse-ear cress) PE=1 SV=1	Mitochondrial phosphate transporter (Fragment) OS=Cicer arietinum (Chickpea) PE=2 SV=1	mitochondrial phosphate transporter [Cicer arietinum]	Vitis vinifera clone SS0AEB19YF24
comp81656_c0	0.00284915	1.62189	up	--	--	Molecular Function: DNA binding (GO:0003677);; Molecular Function: sequence-specific DNA binding transcription factor activity (GO:0003700);; Cellular Component: nucleus (GO:0005634);; Biological Process: regulation of transcription, DNA-dependent (GO:0006355);; Biological Process: megasporogenesis (GO:0009554);; Biological Process: microsporogenesis (GO:0009556);; Cellular Component: chloroplast…	--	Squamosa promoter-binding-like protein 8 GN=SPL8 OS=Arabidopsis thaliana (Mouse-ear cress) PE=1 SV=2	Putative uncharacterized protein GN=VIT_15s0021g02300 OS=Vitis vinifera (Grape) PE=4 SV=1	Squamosa promoter binding protein-like 8 [Theobroma cacao]	PREDICTED: Vitis vinifera squamosa promoter-binding-like protein 8, transcript variant 2 (LOC100266738), mRNA
comp78229_c0	0.0028639	1.25259	up	[GC]	--	Cellular Component: cytosol (GO:0005829);; Biological Process: amino acid transport (GO:0006865);; Biological Process: toxin catabolic process (GO:0009407);; Cellular Component: chloroplast (GO:0009507);; Biological Process: anthocyanin-containing compound biosynthetic process (GO:0009718);; Biological Process: response to ethylene stimulus (GO:0009723);; Biological Process: response to UV-B (GO:…	--	Anthocyanidin 3-O-glucosyltransferase 4 (Fragment) GN=GT4 OS=Manihot esculenta (Cassava) PE=2 SV=1	Putative uncharacterized protein GN=VIT_08s0007g04590 OS=Vitis vinifera (Grape) PE=4 SV=1	PREDICTED: UDP-glycosyltransferase 73C2 [Vitis vinifera]	Eustoma grandiflorum Eg7GT-B mRNA for putative glycosyltransferase, complete cds
comp93310_c3	0.00327238	1.26268	up	--	--	Biological Process: developmental process involved in reproduction (GO:0003006);; Molecular Function: binding (GO:0005488);; Biological Process: post-embryonic development (GO:0009791);; Biological Process: cellular component organization (GO:0016043);; Biological Process: system development (GO:0048731);; Biological Process: response to stimulus (GO:0050896);;	--	Leucine-rich repeat extensin-like protein 5 (Precursor) GN=LRX5 OS=Arabidopsis thaliana (Mouse-ear cress) PE=2 SV=2	Uncharacterized protein GN=PGSC0003DMG400019828 OS=Solanum tuberosum (Potato) PE=4 SV=1	hypothetical protein VITISV_044067 [Vitis vinifera]	--
comp91359_c1	0.00327783	1.11185	up	--	--	Molecular Function: transferase activity, transferring phosphorus-containing groups (GO:0016772);; Biological Process: primary metabolic process (GO:0044238);; Biological Process: cellular macromolecule metabolic process (GO:0044260);; Molecular Function: organic cyclic compound binding (GO:0097159);;	--	--	Putative uncharacterized protein GN=VITISV_034693 OS=Vitis vinifera (Grape) PE=4 SV=1	hypothetical protein VITISV_034693 [Vitis vinifera]	Vitis vinifera contig VV78X132425.10, whole genome shotgun sequence
comp126119_c0	0.00342291	4.15336	up	--	--	Molecular Function: DNA binding (GO:0003677);; Molecular Function: sequence-specific DNA binding transcription factor activity (GO:0003700);; Molecular Function: protein binding (GO:0005515);; Cellular Component: nucleus (GO:0005634);; Cellular Component: cytoplasm (GO:0005737);; Biological Process: response to light stimulus (GO:0009416);; Biological Process: brassinosteroid mediated signaling p…	--	Transcription factor bHLH135 GN=At1g74500 OS=Arabidopsis thaliana (Mouse-ear cress) PE=1 SV=1	Uncharacterized protein OS=Lotus japonicus (Lotus corniculatus var. japonicus) PE=4 SV=1	PREDICTED: transcription factor bHLH135-like [Glycine max]	Medicago truncatula clone JCVI-FLMt-4G12 unknown mRNA
comp56790_c0	0.003434	1.33371	up	--	--	Molecular Function: sequence-specific DNA binding transcription factor activity (GO:0003700);; Molecular Function: binding (GO:0005488);; Cellular Component: nucleus (GO:0005634);; Biological Process: regulation of transcription, DNA-dependent (GO:0006355);; Molecular Function: zinc ion binding (GO:0008270);; Biological Process: guard cell differentiation (GO:0010052);; Biological Process: xylem …	--	Dof zinc finger protein DOF1.2 GN=DOF1.2 OS=Arabidopsis thaliana (Mouse-ear cress) PE=2 SV=1	F-box family protein GN=POPTRDRAFT_1078697 OS=Populus trichocarpa (Western balsam poplar) PE=4 SV=1	f-box family protein [Populus trichocarpa]	PREDICTED: Glycine max Dof23 (LOC778117), mRNA
comp88329_c1	0.0034466	1.20007	up	[L]	Replication, recombination and repair	--	--	RNA-directed DNA polymerase homolog OS=Oenothera berteriana (Bertero&apos;s evening primrose) PE=4 SV=1	Gag-pol OS=Castanea mollissima (Chinese chestnut) PE=4 SV=1	gag-pol precursor [Castanea mollissima]	Vitis vinifera contig VV78X273819.5, whole genome shotgun sequence
comp85013_c1	0.00361203	1.38896	up	--	--	Cellular Component: endosome (GO:0005768);; Cellular Component: Golgi apparatus (GO:0005794);; Cellular Component: trans-Golgi network (GO:0005802);; Biological Process: polysaccharide metabolic process (GO:0005976);; Molecular Function: methyltransferase activity (GO:0008168);; Biological Process: response to desiccation (GO:0009269);; Biological Process: response to cold (GO:0009409);; Cellular…	--	Probable methyltransferase PMT18 GN=At1g33170 OS=Arabidopsis thaliana (Mouse-ear cress) PE=2 SV=1	Putative uncharacterized protein GN=VIT_02s0025g03200 OS=Vitis vinifera (Grape) PE=4 SV=1	PREDICTED: probable methyltransferase PMT18 [Vitis vinifera]	Ricinus communis ATP binding protein, putative, mRNA
comp91069_c0	0.00363302	1.1289	up	[M]	Cell wall/membrane/envelope biogenesis	Molecular Function: protein binding (GO:0005515);; Cellular Component: spindle (GO:0005819);; Biological Process: actin filament organization (GO:0007015);; Molecular Function: microtubule binding (GO:0008017);; Cellular Component: plant-type cell wall (GO:0009505);; Cellular Component: plasmodesma (GO:0009506);; Cellular Component: phragmoplast (GO:0009524);; Biological Process: microsporogenesi…	--	Formin-like protein 14 GN=FH14 OS=Arabidopsis thaliana (Mouse-ear cress) PE=3 SV=3	Uncharacterized protein GN=Solyc08g075670.1 OS=Solanum lycopersicum (Tomato) PE=4 SV=1	PREDICTED: formin-like protein 14-like [Solanum lycopersicum]	PREDICTED: Vitis vinifera uncharacterized LOC100264917 (LOC100264917), mRNA
comp87666_c0	0.00369892	1.09024	up	[Q]	Secondary metabolites biosynthesis, transport and catabolism	Molecular Function: iron ion binding (GO:0005506);; Cellular Component: endoplasmic reticulum (GO:0005783);; Molecular Function: electron carrier activity (GO:0009055);; Biological Process: anthocyanin-containing compound biosynthetic process (GO:0009718);; Biological Process: response to auxin stimulus (GO:0009733);; Biological Process: response to sucrose stimulus (GO:0009744);; Biological Proc…	K13083|0.0|vvi:100248071|hypothetical protein LOC100248071	Flavonoid 3&apos;,5&apos;-hydroxylase 2 GN=CYP75A3 OS=Petunia hybrida (Petunia) PE=2 SV=1	Flavonoid 3',5'-hydroxylase OS=Camellia sinensis (Tea) PE=2 SV=1	flavonoid 3&apos;,5&apos;-hydroxylase [Camellia sinensis]	Camellia sinensis flavonoid 3',5'-hydroxylase mRNA, complete cds
comp92686_c0	0.0038007	1.22438	up	--	--	Cellular Component: nucleus (GO:0005634);; Cellular Component: nuclear lumen (GO:0031981);; Cellular Component: cytoplasmic part (GO:0044444);;	--	Mediator-associated protein 1 GN=At4g25210 OS=Arabidopsis thaliana (Mouse-ear cress) PE=1 SV=1	Uncharacterized protein GN=PGSC0003DMG400030831 OS=Solanum tuberosum (Potato) PE=4 SV=1	DNA-binding storekeeper protein-related transcriptional regulator, putative [Theobroma cacao]	--
comp82701_c0	0.00388839	1.0136	up	[M]	Cell wall/membrane/envelope biogenesis	Cellular Component: cytosol (GO:0005829);; Biological Process: monosaccharide metabolic process (GO:0005996);; Molecular Function: dTDP-glucose 4,6-dehydratase activity (GO:0008460);; Molecular Function: dTDP-4-dehydrorhamnose reductase activity (GO:0008831);; Cellular Component: plasmodesma (GO:0009506);; Cellular Component: chloroplast (GO:0009507);; Biological Process: response to sucrose stim…	K12450|0.0|vvi:100260586|hypothetical protein LOC100260586	Probable rhamnose biosynthetic enzyme 1 GN=RHM1 OS=Arabidopsis thaliana (Mouse-ear cress) PE=1 SV=1	Putative uncharacterized protein GN=VIT_19s0014g00290 OS=Vitis vinifera (Grape) PE=2 SV=1	PREDICTED: probable rhamnose biosynthetic enzyme 1 [Vitis vinifera]	PREDICTED: Vitis vinifera probable rhamnose biosynthetic enzyme 1-like (LOC100260586), mRNA
comp92747_c1	0.00391994	1.04234	up	--	--	Molecular Function: RNA binding (GO:0003723);; Molecular Function: protein binding (GO:0005515);; Cellular Component: nucleus (GO:0005634);; Cellular Component: cytosol (GO:0005829);; Cellular Component: plasma membrane (GO:0005886);; Biological Process: DNA metabolic process (GO:0006259);; Biological Process: regulation of transcription, DNA-dependent (GO:0006355);; Biological Process: translati…	--	DEAD-box ATP-dependent RNA helicase 42 GN=RH42 OS=Arabidopsis thaliana (Mouse-ear cress) PE=1 SV=2	Uncharacterized protein GN=PGSC0003DMG400000631 OS=Solanum tuberosum (Potato) PE=4 SV=1	PREDICTED: uncharacterized protein YwkD-like [Solanum lycopersicum]	PREDICTED: Fragaria vesca subsp. vesca metallothiol transferase FosB-like, transcript variant 2 (LOC101304028), mRNA
comp88235_c2	0.00393166	1.13073	up	[RTKL]	--	Biological Process: regionalization (GO:0003002);; Molecular Function: phosphogluconate dehydrogenase (decarboxylating) activity (GO:0004616);; Molecular Function: protein kinase activity (GO:0004672);; Molecular Function: phosphoprotein phosphatase activity (GO:0004721);; Molecular Function: ATP binding (GO:0005524);; Cellular Component: vacuolar membrane (GO:0005774);; Cellular Component: plasm…	--	Probable LRR receptor-like serine/threonine-protein kinase At4g20940 GN=At4g20940 OS=Arabidopsis thaliana (Mouse-ear cress) PE=1 SV=1	Protein binding protein, putative GN=RCOM_1337320 OS=Ricinus communis (Castor bean) PE=4 SV=1	protein binding protein, putative [Ricinus communis]	PREDICTED: Vitis vinifera probable LRR receptor-like serine/threonine-protein kinase At4g20940-like, transcript variant 1 (LOC100247557), mRNA
comp93092_c1	0.00395485	1.62078	up	--	--	--	--	--	--	--	Camellia sinensis bZIP transcription factor bZIP7 mRNA, complete cds
comp77063_c0	0.00396108	1.40558	up	--	--	Cellular Component: chloroplast (GO:0009507);;	--	BTB/POZ domain-containing protein At5g60050 GN=At5g60050 OS=Arabidopsis thaliana (Mouse-ear cress) PE=2 SV=1	Putative uncharacterized protein GN=VIT_06s0004g03710 OS=Vitis vinifera (Grape) PE=4 SV=1	PREDICTED: BTB/POZ domain-containing protein At5g60050 [Vitis vinifera]	PREDICTED: Vitis vinifera BTB/POZ domain-containing protein At5g60050-like (LOC100267382), mRNA
comp80215_c0	0.00407531	2.08923	up	--	--	Biological Process: polysaccharide biosynthetic process (GO:0000271);; Cellular Component: endosome (GO:0005768);; Cellular Component: Golgi apparatus (GO:0005794);; Cellular Component: trans-Golgi network (GO:0005802);; Biological Process: tissue development (GO:0009888);; Biological Process: xyloglucan metabolic process (GO:0010411);; Cellular Component: membrane (GO:0016020);; Cellular Compone…	--	Putative glycosyltransferase 7 GN=T20K9.110 OS=Arabidopsis thaliana (Mouse-ear cress) PE=2 SV=1	Putative uncharacterized protein GN=VITISV_015452 OS=Vitis vinifera (Grape) PE=4 SV=1	PREDICTED: LOW QUALITY PROTEIN: galactomannan galactosyltransferase 1-like [Vitis vinifera]	TSA: Jatropha curcas Unigene3635_JC-CK_1A transcribed RNA sequence
comp54963_c0	0.00407531	2.08923	up	--	--	Molecular Function: serine-type endopeptidase inhibitor activity (GO:0004867);; Biological Process: response to wounding (GO:0009611);; Molecular Function: peptidase inhibitor activity (GO:0030414);;	--	Subtilisin inhibitor CLSI-I OS=Canavalia lineata (Beach bean) PE=1 SV=1	Putative uncharacterized protein GN=VIT_08s0007g00820 OS=Vitis vinifera (Grape) PE=4 SV=1	PREDICTED: subtilisin inhibitor 1 [Vitis vinifera]	--
comp103244_c0	0.00418736	1.6663	up	--	--	Molecular Function: dicarboxylic acid transmembrane transporter activity (GO:0005310);; Cellular Component: mitochondrial inner membrane (GO:0005743);; Biological Process: mitochondrial transport (GO:0006839);; Biological Process: response to wounding (GO:0009611);; Biological Process: response to mechanical stimulus (GO:0009612);; Biological Process: ethylene biosynthetic process (GO:0009693);; …	--	Mitochondrial uncoupling protein 5 GN=F14M13.10 OS=Arabidopsis thaliana (Mouse-ear cress) PE=2 SV=1	Mitochondrial dicarboxylate carrier protein, putative GN=RCOM_0070090 OS=Ricinus communis (Castor bean) PE=3 SV=1	mitochondrial dicarboxylate carrier protein, putative [Ricinus communis]	Medicago truncatula chromosome 8 clone mth2-176c9, complete sequence
comp96871_c0	0.00420317	1.12066	up	--	--	Molecular Function: sequence-specific DNA binding transcription factor activity (GO:0003700);; Molecular Function: binding (GO:0005488);; Cellular Component: nucleus (GO:0005634);; Biological Process: purine nucleobase transport (GO:0006863);; Biological Process: pattern specification process (GO:0007389);; Biological Process: guard cell differentiation (GO:0010052);; Biological Process: xylem de…	--	Dof zinc finger protein DOF3.1 GN=MXL8.14 OS=Arabidopsis thaliana (Mouse-ear cress) PE=2 SV=2	Putative uncharacterized protein GN=VIT_09s0002g02490 OS=Vitis vinifera (Grape) PE=4 SV=1	PREDICTED: dof zinc finger protein DOF1.7-like [Vitis vinifera]	PREDICTED: Vitis vinifera dof zinc finger protein DOF1.7-like (LOC100263548), mRNA
comp84725_c0	0.00422927	1.02619	up	--	--	Biological Process: nuclear division (GO:0000280);; Biological Process: cytokinesis by cell plate formation (GO:0000911);; Molecular Function: DNA binding (GO:0003677);; Molecular Function: histone acetyltransferase activity (GO:0004402);; Molecular Function: protein binding (GO:0005515);; Cellular Component: nucleus (GO:0005634);; Biological Process: regulation of DNA replication (GO:0006275);; …	--	Histone-lysine N-methyltransferase ATXR5 OS=Arabidopsis thaliana (Mouse-ear cress) PE=2 SV=1	Uncharacterized protein GN=PGSC0003DMG400028656 OS=Solanum tuberosum (Potato) PE=4 SV=1	PREDICTED: histone-lysine N-methyltransferase ATXR5-like [Fragaria vesca subsp. vesca]	PREDICTED: Vitis vinifera histone-lysine N-methyltransferase ATXR5-like (LOC100247284), mRNA
comp105209_c0	0.0042761	2.02115	up	--	--	--	--	--	Uncharacterized protein OS=Musa acuminata subsp. malaccensis (Wild banana) PE=4 SV=1	--	--
comp77528_c0	0.0043862	1.0634	up	--	--	Molecular Function: protein binding (GO:0005515);; Cellular Component: cytoplasm (GO:0005737);; Biological Process: protein targeting to membrane (GO:0006612);; Biological Process: water transport (GO:0006833);; Biological Process: response to wounding (GO:0009611);; Biological Process: response to salt stress (GO:0009651);; Biological Process: jasmonic acid biosynthetic process (GO:0009695);; Bi…	--	Methylesterase 10 GN=MES10 OS=Arabidopsis thaliana (Mouse-ear cress) PE=2 SV=1	Putative uncharacterized protein GN=VIT_00s0253g00080 OS=Vitis vinifera (Grape) PE=4 SV=1	PREDICTED: polyneuridine-aldehyde esterase-like [Vitis vinifera]	Vitis vinifera contig VV78X079104.4, whole genome shotgun sequence
comp57972_c0	0.00451468	1.78445	up	[R]	General function prediction only	Cellular Component: cytoplasm (GO:0005737);; Biological Process: lipid biosynthetic process (GO:0008610);; Biological Process: response to salt stress (GO:0009651);; Biological Process: gibberellin metabolic process (GO:0009685);; Biological Process: response to organic substance (GO:0010033);; Molecular Function: oxidoreductase activity, acting on single donors with incorporation of molecular ox…	--	Gibberellin 2-beta-dioxygenase 8 GN=GA2OX8 OS=Arabidopsis thaliana (Mouse-ear cress) PE=1 SV=2	Gibberellin 2-oxidase 1 GN=GA2ox1 OS=Nicotiana sylvestris (Wood tobacco) PE=2 SV=1	gibberellin 2-oxidase 1 [Nicotiana sylvestris]	Solanum lycopersicum cDNA, clone: LEFL1074DG03, HTC in leaf
comp82816_c0	0.00454233	1.86319	up	--	--	--	--	--	Putative uncharacterized protein GN=VITISV_034334 OS=Vitis vinifera (Grape) PE=4 SV=1	hypothetical protein VITISV_034334 [Vitis vinifera]	--
comp67520_c1	0.00481656	3.03524	up	--	--	Cellular Component: plasmodesma (GO:0009506);; Biological Process: response to hormone stimulus (GO:0009725);; Biological Process: response to organic cyclic compound (GO:0014070);;	--	Probable membrane-associated kinase regulator 4 GN=MAKR4 OS=Arabidopsis thaliana (Mouse-ear cress) PE=3 SV=1	Putative uncharacterized protein GN=RCOM_0626470 OS=Ricinus communis (Castor bean) PE=4 SV=1	Uncharacterized protein TCM_042990 [Theobroma cacao]	PREDICTED: Vitis vinifera probable membrane-associated kinase regulator 4-like (LOC100262135), mRNA
comp75565_c0	0.00495217	1.33739	up	[L]	Replication, recombination and repair	Molecular Function: nucleotide binding (GO:0000166);; Biological Process: photoreactive repair (GO:0000719);; Molecular Function: DNA binding (GO:0003677);; Molecular Function: sequence-specific DNA binding transcription factor activity (GO:0003700);; Molecular Function: deoxyribodipyrimidine photo-lyase activity (GO:0003904);; Molecular Function: DNA (6-4) photolyase activity (GO:0003914);; Cell…	K01669|0.0|vvi:100243038|hypothetical protein LOC100243038	Deoxyribodipyrimidine photo-lyase GN=F5O11.9 OS=Arabidopsis thaliana (Mouse-ear cress) PE=2 SV=1	Putative uncharacterized protein GN=VIT_02s0241g00040 OS=Vitis vinifera (Grape) PE=4 SV=1	PREDICTED: deoxyribodipyrimidine photo-lyase-like [Vitis vinifera]	PREDICTED: Vitis vinifera deoxyribodipyrimidine photo-lyase-like (LOC100243038), mRNA
comp87711_c0	0.00500356	1.45566	up	--	--	--	--	--	Uncharacterized protein OS=Glycine max (Soybean) PE=4 SV=1	PREDICTED: uncharacterized protein LOC100787397 [Glycine max]	--
comp81686_c3	0.00500356	1.45566	up	--	--	Molecular Function: binding (GO:0005488);;	--	--	Uncharacterized protein (Fragment) GN=PRUPE_ppa025433mg OS=Prunus persica (Peach) PE=4 SV=1	hypothetical protein PRUPE_ppa025433mg, partial [Prunus persica]	--
comp51710_c0	0.00534705	2.22158	up	--	--	--	--	--	Putative uncharacterized protein GN=MTR_4g129580 OS=Medicago truncatula (Barrel medic) PE=4 SV=1	hypothetical protein MTR_4g129580 [Medicago truncatula]	--
comp84856_c1	0.00543936	2.5818	up	--	--	--	--	--	--	predicted protein [Nectria haematococca mpVI 77-13-4]	--
comp48860_c0	0.00543936	2.5818	up	--	--	Molecular Function: structural constituent of cell wall (GO:0005199);; Cellular Component: extracellular region (GO:0005576);; Cellular Component: cytosol (GO:0005829);; Biological Process: syncytium formation (GO:0006949);; Cellular Component: plant-type cell wall (GO:0009505);; Cellular Component: plasmodesma (GO:0009506);; Cellular Component: chloroplast (GO:0009507);; Biological Process: plan…	--	Expansin-A1 (Precursor) GN=F10D13_18 OS=Arabidopsis thaliana (Mouse-ear cress) PE=2 SV=1	Expansin 1 (Fragment) GN=EXP1 OS=Manilkara zapota (Sapodilla plum) PE=2 SV=1	expansin 1 [Manilkara zapota]	Manilkara zapota expansin 1 (EXP1) mRNA, partial cds
comp93129_c3	0.00565631	1.24795	up	--	--	Molecular Function: protein serine/threonine kinase activity (GO:0004674);; Molecular Function: protein binding (GO:0005515);; Biological Process: defense response (GO:0006952);; Biological Process: signal transduction (GO:0007165);; Biological Process: response to external stimulus (GO:0009605);; Biological Process: response to bacterium (GO:0009617);; Biological Process: post-embryonic morphoge…	--	Probable leucine-rich repeat receptor-like serine/threonine-protein kinase At3g14840 (Precursor) GN=LRR-RLK OS=Arabidopsis thaliana (Mouse-ear cress) PE=1 SV=1	Uncharacterized protein GN=Solyc02g071810.2 OS=Solanum lycopersicum (Tomato) PE=4 SV=1	PREDICTED: uncharacterized protein LOC101253557 [Solanum lycopersicum]	PREDICTED: Solanum lycopersicum uncharacterized LOC101253557 (LOC101253557), mRNA
comp93407_c0	0.00605143	1.27583	up	--	--	Cellular Component: 1,3-beta-D-glucan synthase complex (GO:0000148);; Molecular Function: 1,3-beta-D-glucan synthase activity (GO:0003843);; Cellular Component: Golgi apparatus (GO:0005794);; Biological Process: (1->3)-beta-D-glucan biosynthetic process (GO:0006075);; Biological Process: protein targeting to membrane (GO:0006612);; Biological Process: nucleotide transport (GO:0006862);; Biologica…	K11000|1e-139|rcu:RCOM_1174510|transferase, transferring glycosyl groups, putative (EC:2.4.1.34)	Callose synthase 12 OS=Arabidopsis thaliana (Mouse-ear cress) PE=1 SV=1	Uncharacterized protein (Fragment) GN=PRUPE_ppa000167m1g OS=Prunus persica (Peach) PE=4 SV=1	hypothetical protein PRUPE_ppa000167m1g, partial [Prunus persica]	Brassica rapa subsp. pekinensis clone KBrB037E04, complete sequence
comp47792_c0	0.00610336	2.05361	up	--	--	Molecular Function: protein binding (GO:0005515);; Cellular Component: nucleus (GO:0005634);; Biological Process: response to water deprivation (GO:0009414);; Biological Process: response to salt stress (GO:0009651);; Biological Process: abscisic acid mediated signaling pathway (GO:0009738);; Biological Process: response to jasmonic acid stimulus (GO:0009753);; Biological Process: negative regula…	--	Ninja-family protein AFP2 GN=AFP2 OS=Arabidopsis thaliana (Mouse-ear cress) PE=1 SV=1	Uncharacterized protein GN=PRUPE_ppa006974mg OS=Prunus persica (Peach) PE=4 SV=1	RNA binding protein, putative isoform 2 [Theobroma cacao]	Ricinus communis RNA binding protein, putative, mRNA
comp80318_c1	0.00634918	1.75697	up	--	--	Biological Process: respiratory burst involved in defense response (GO:0002679);; Molecular Function: nucleic acid binding (GO:0003676);; Molecular Function: sequence-specific DNA binding transcription factor activity (GO:0003700);; Molecular Function: binding (GO:0005488);; Cellular Component: nucleus (GO:0005634);; Cellular Component: cytoplasm (GO:0005737);; Biological Process: regulation of t…	--	Zinc finger CCCH domain-containing protein 30 GN=At2g41900 OS=Arabidopsis thaliana (Mouse-ear cress) PE=1 SV=2	Nucleic acid binding protein, putative GN=RCOM_0089240 OS=Ricinus communis (Castor bean) PE=4 SV=1	nucleic acid binding protein, putative [Ricinus communis]	Malus x domestica C3HL domain class transcription factor (C3HL9) mRNA, complete cds
comp95132_c0	0.00640889	1.3728	up	--	--	--	--	--	Putative uncharacterized protein GN=VIT_14s0066g02610 OS=Vitis vinifera (Grape) PE=4 SV=1	PREDICTED: uncharacterized protein LOC100261167 [Vitis vinifera]	--
comp87786_c0	0.00650819	1.87854	up	[S]	Function unknown	Biological Process: regulation of cell growth (GO:0001558);; Biological Process: cell fate specification (GO:0001708);; Molecular Function: protein kinase activity (GO:0004672);; Cellular Component: mitochondrion (GO:0005739);; Cellular Component: endoplasmic reticulum (GO:0005783);; Cellular Component: plasma membrane (GO:0005886);; Biological Process: cellular protein modification process (GO:0…	--	Probable leucine-rich repeat receptor-like protein kinase At5g63930 (Precursor) GN=At5g63930 OS=Arabidopsis thaliana (Mouse-ear cress) PE=1 SV=1	Uncharacterized protein OS=Glycine max (Soybean) PE=4 SV=1	Disease resistance family protein / LRR family protein, putative [Theobroma cacao]	--
comp54927_c0	0.00651968	4.07096	up	--	--	Biological Process: maltose biosynthetic process (GO:0000024);; Biological Process: polysaccharide biosynthetic process (GO:0000271);; Molecular Function: peptide receptor activity (GO:0001653);; Biological Process: response to molecule of bacterial origin (GO:0002237);; Biological Process: regionalization (GO:0003002);; Molecular Function: sequence-specific DNA binding transcription factor activ…	--	Receptor-like protein kinase HSL1 (Precursor) GN=HSL1 OS=Arabidopsis thaliana (Mouse-ear cress) PE=2 SV=1	Putative uncharacterized protein GN=VIT_10s0003g00330 OS=Vitis vinifera (Grape) PE=3 SV=1	PREDICTED: receptor-like protein kinase HSL1-like [Cucumis sativus]	PREDICTED: Solanum lycopersicum receptor-like protein kinase HSL1-like (LOC101255270), mRNA
comp134092_c0	0.00651968	4.07096	up	--	--	Cellular Component: chloroplast (GO:0009507);; Biological Process: response to auxin stimulus (GO:0009733);;	K14488|6e-46|vvi:100253710|hypothetical protein LOC100253710	Indole-3-acetic acid-induced protein ARG7 GN=ARG7 OS=Vigna radiata var. radiata (Mung bean) PE=2 SV=1	Uncharacterized protein GN=PGSC0003DMG400001601 OS=Solanum tuberosum (Potato) PE=4 SV=1	PREDICTED: indole-3-acetic acid-induced protein ARG7-like [Solanum lycopersicum]	PREDICTED: Vitis vinifera indole-3-acetic acid-induced protein ARG7-like, transcript variant 1 (LOC100253710), mRNA
comp122230_c0	0.00657177	2.41762	up	--	--	Cellular Component: mitochondrion (GO:0005739);;	--	--	Putative uncharacterized protein GN=VITISV_034286 OS=Vitis vinifera (Grape) PE=4 SV=1	hypothetical protein VITISV_034286 [Vitis vinifera]	--
comp88712_c0	0.00659443	1.53927	up	[L]	Replication, recombination and repair	--	--	--	Gag-pol OS=Castanea mollissima (Chinese chestnut) PE=4 SV=1	PREDICTED: uncharacterized protein LOC101291061 [Fragaria vesca subsp. vesca]	--
comp88499_c0	0.00693502	1.29654	up	--	--	--	--	UPF0481 protein At3g47200 GN=At3g47200 OS=Arabidopsis thaliana (Mouse-ear cress) PE=1 SV=1	Uncharacterized protein GN=PRUPE_ppa018309mg OS=Prunus persica (Peach) PE=4 SV=1	hypothetical protein PRUPE_ppa018309mg [Prunus persica]	--
comp124855_c0	0.00695443	2.74226	up	--	--	Cellular Component: mitochondrion (GO:0005739);; Molecular Function: methyltransferase activity (GO:0008168);; Biological Process: methylation (GO:0032259);; Biological Process: response to cadmium ion (GO:0046686);;	--	--	Predicted protein GN=POPTRDRAFT_652628 OS=Populus trichocarpa (Western balsam poplar) PE=4 SV=1	predicted protein [Populus trichocarpa]	TSA: Prunus avium Pa_04363 transcribed RNA sequence
comp83065_c1	0.00712627	1.38904	up	--	--	Biological Process: respiratory burst involved in defense response (GO:0002679);; Cellular Component: nucleolus (GO:0005730);; Biological Process: ethylene mediated signaling pathway (GO:0009873);; Biological Process: response to chitin (GO:0010200);; Biological Process: intracellular signal transduction (GO:0035556);;	--	--	Uncharacterized protein GN=PRUPE_ppa020532mg OS=Prunus persica (Peach) PE=4 SV=1	hypothetical protein PRUPE_ppa020532mg [Prunus persica]	PREDICTED: Vitis vinifera uncharacterized LOC100240987 (LOC100240987), mRNA
comp90179_c0	0.00719165	1.5757	up	--	--	--	--	--	Putative uncharacterized protein GN=VITISV_003144 OS=Vitis vinifera (Grape) PE=4 SV=1	hypothetical protein VITISV_003144 [Vitis vinifera]	--
comp91998_c0	0.00728683	1.26821	up	--	--	--	--	--	Uncharacterized protein GN=Solyc00g020540.1 OS=Solanum lycopersicum (Tomato) PE=4 SV=1	PREDICTED: uncharacterized protein LOC101301378 [Fragaria vesca subsp. vesca]	--
[truncated: 448 more rows]
