# Supplementary material for: Transcriptome Analysis of Indole-3-Butyric Acid-Induced Adventitious Root Formation in Nodal Cuttings of Camellia sinensis (L.)
Source: PLoS One. 2014 Sep 12;9(9):e107201. doi: 10.1371/journal.pone.0107201 (PMC4162609; doi:10.1371/journal.pone.0107201)
Supplement: Table S3 — KEGG pathway analysis of differentially expressed genes of C. sinensis transcriptome. (XLSX) [file pone.0107201.s007.xlsx]

## Sheet: Sheet1
	Pathway	DEGs with pathway annotation (118)	All genes with pathway annotation (3420)	p_value	Pathway ID
1	Plant hormone signal transduction	24 (20.34%)	164 (4.8%)	6.0593e-10	ko04075
2	Zeatin biosynthesis	6 (5.08%)	15 (0.44%)	5.7682e-06	ko00908
3	Cysteine and methionine metabolism	11 (9.32%)	77 (2.25%)	5.0313e-05	ko00270
4	Phenylalanine metabolism	9 (7.63%)	61 (1.78%)	0.00019527	ko00360
5	Phenylpropanoid biosynthesis	8 (6.78%)	66 (1.93%)	0.0017024	ko00940
6	Glutathione metabolism	8 (6.78%)	70 (2.05%)	0.002494	ko00480
7	Pentose and glucuronate interconversions	6 (5.08%)	48 (1.4%)	0.0055713	ko00040
8	Brassinosteroid biosynthesis	2 (1.69%)	4 (0.12%)	0.0067677	ko00905
9	Biosynthesis of unsaturated fatty acids	4 (3.39%)	26 (0.76%)	0.011184	ko01040
10	Arginine and proline metabolism	7 (5.93%)	79 (2.31%)	0.018092	ko00330
11	Nitrogen metabolism	4 (3.39%)	31 (0.91%)	0.020628	ko00910
12	Sulfur metabolism	4 (3.39%)	36 (1.05%)	0.033866	ko00920
13	Carotenoid biosynthesis	3 (2.54%)	25 (0.73%)	0.053012	ko00906
14	Terpenoid backbone biosynthesis	4 (3.39%)	50 (1.46%)	0.092083	ko00900
15	Flavone and flavonol biosynthesis	1 (0.85%)	3 (0.09%)	0.10001	ko00944
16	Steroid biosynthesis	2 (1.69%)	17 (0.5%)	0.11468	ko00100
17	beta-Alanine metabolism	3 (2.54%)	36 (1.05%)	0.12581	ko00410
18	Arachidonic acid metabolism	2 (1.69%)	19 (0.56%)	0.13802	ko00590
19	alpha-Linolenic acid metabolism	2 (1.69%)	19 (0.56%)	0.13802	ko00592
20	Biotin metabolism	1 (0.85%)	6 (0.18%)	0.19009	ko00780
21	Flavonoid biosynthesis	2 (1.69%)	24 (0.7%)	0.19992	ko00941
22	Diterpenoid biosynthesis	1 (0.85%)	7 (0.2%)	0.21808	ko00904
23	Valine, leucine and isoleucine degradation	3 (2.54%)	51 (1.49%)	0.25687	ko00280
24	Glycerolipid metabolism	3 (2.54%)	52 (1.52%)	0.2663	ko00561
25	Circadian rhythm - plant	1 (0.85%)	9 (0.26%)	0.27122	ko04712
26	Vitamin B6 metabolism	1 (0.85%)	9 (0.26%)	0.27122	ko00750
27	Isoquinoline alkaloid biosynthesis	1 (0.85%)	10 (0.29%)	0.29643	ko00950
28	Stilbenoid, diarylheptanoid and gingerol biosynthesis	1 (0.85%)	10 (0.29%)	0.29643	ko00945
29	Ether lipid metabolism	2 (1.69%)	34 (0.99%)	0.32896	ko00565
30	Galactose metabolism	2 (1.69%)	35 (1.02%)	0.34174	ko00052
31	Inositol phosphate metabolism	3 (2.54%)	61 (1.78%)	0.35227	ko00562
32	Starch and sucrose metabolism	5 (4.24%)	115 (3.36%)	0.3645	ko00500
33	Phenylalanine, tyrosine and tryptophan biosynthesis	2 (1.69%)	38 (1.11%)	0.37958	ko00400
34	Peroxisome	3 (2.54%)	64 (1.87%)	0.38089	ko04146
35	Fatty acid biosynthesis	2 (1.69%)	39 (1.14%)	0.392	ko00061
36	Nicotinate and nicotinamide metabolism	1 (0.85%)	15 (0.44%)	0.41009	ko00760
37	Limonene and pinene degradation	1 (0.85%)	16 (0.47%)	0.43053	ko00903
38	Natural killer cell mediated cytotoxicity	1 (0.85%)	16 (0.47%)	0.43053	ko04650
39	Tropane, piperidine and pyridine alkaloid biosynthesis	1 (0.85%)	17 (0.5%)	0.45027	ko00960
40	Glycerophospholipid metabolism	3 (2.54%)	75 (2.19%)	0.48265	ko00564
41	Alanine, aspartate and glutamate metabolism	2 (1.69%)	47 (1.37%)	0.48685	ko00250
42	Lysine degradation	1 (0.85%)	19 (0.56%)	0.48774	ko00310
43	Fatty acid metabolism	2 (1.69%)	48 (1.4%)	0.49807	ko00071
44	Histidine metabolism	1 (0.85%)	21 (0.61%)	0.52268	ko00340
45	Plant-pathogen interaction	4 (3.39%)	110 (3.22%)	0.53102	ko04626
46	Cyanoamino acid metabolism	1 (0.85%)	22 (0.64%)	0.53925	ko00460
47	Pantothenate and CoA biosynthesis	1 (0.85%)	23 (0.67%)	0.55525	ko00770
48	Ubiquinone and other terpenoid-quinone biosynthesis	1 (0.85%)	23 (0.67%)	0.55525	ko00130
49	Tryptophan metabolism	1 (0.85%)	24 (0.7%)	0.5707	ko00380
50	Tyrosine metabolism	1 (0.85%)	27 (0.79%)	0.61392	ko00350
51	Glyoxylate and dicarboxylate metabolism	1 (0.85%)	30 (0.88%)	0.65283	ko00630
52	Porphyrin and chlorophyll metabolism	1 (0.85%)	35 (1.02%)	0.70922	ko00860
53	Ascorbate and aldarate metabolism	1 (0.85%)	35 (1.02%)	0.70922	ko00053
54	Base excision repair	1 (0.85%)	36 (1.05%)	0.71936	ko03410
55	Valine, leucine and isoleucine biosynthesis	1 (0.85%)	42 (1.23%)	0.77322	ko00290
56	Propanoate metabolism	1 (0.85%)	44 (1.29%)	0.78879	ko00640
57	Protein export	1 (0.85%)	47 (1.37%)	0.81018	ko03060
58	Pentose phosphate pathway	1 (0.85%)	49 (1.43%)	0.82323	ko00030
59	Glycine, serine and threonine metabolism	1 (0.85%)	54 (1.58%)	0.85209	ko00260
60	Phosphatidylinositol signaling system	1 (0.85%)	57 (1.67%)	0.86711	ko04070
61	Amino sugar and nucleotide sugar metabolism	2 (1.69%)	103 (3.01%)	0.87808	ko00520
62	Purine metabolism	3 (2.54%)	153 (4.47%)	0.90615	ko00230
63	Pyruvate metabolism	1 (0.85%)	90 (2.63%)	0.95935	ko00620
64	Endocytosis	1 (0.85%)	91 (2.66%)	0.96079	ko04144
65	Ubiquitin mediated proteolysis	1 (0.85%)	98 (2.87%)	0.96955	ko04120
66	Glycolysis / Gluconeogenesis	1 (0.85%)	122 (3.57%)	0.98726	ko00010
67	Pyrimidine metabolism	1 (0.85%)	129 (3.77%)	0.99013	ko00240
68	RNA transport	1 (0.85%)	139 (4.06%)	0.99315	ko03013
69	Spliceosome	1 (0.85%)	162 (4.74%)	0.99706	ko03040
